# Supplementary material for: (1R,4R,5aS,7S,9aS)-7,9a-Dimethyl-6-methyl­ene-3-oxo-1,3,4,5,5a,6,7,8,9,9a-deca­hydro­naphtho­[1,2-c]furan-1,4-diyl diacetate
Source: Acta Crystallogr Sect E Struct Rep Online. 2012 Aug 1;68(Pt 9):o2612–3. doi: 10.1107/S1600536812033636 (PMC3435643; doi:10.1107/S1600536812033636)
Supplement: Supplementary file 1 [file e-68-o2612-sup1.cif]

##############################################################################
#                                                                            #
# This CIF contains the data in a paper accepted for publication in          #
# Acta Crystallographica Section E. It conforms to the requirements of       #
# Notes for Authors for Acta Crystallographica Section E, and has been       #
# peer reviewed under the auspices of the IUCr Commission on Journals.       #
#                                                                            #
# Full details of the Crystallographic Information File format               #
# are given in the paper "The Crystallographic Information File (CIF):       #
# a New Standard Archive File for Crystallography" by S. R. Hall, F. H.      #
# Allen and I. D. Brown [Acta Cryst. (1991), A47, 655-685].                  #
#                                                                            #
# The current version of the core CIF dictionary is obtainable from          #
# ftp://ftp.iucr.org/pub/cif_core.dic.                                       #
#                                                                            #
# Software is freely available for graphical display of the structure(s)     #
# in this CIF. For information consult the CIF software page                 #
# http://www.iucr.org/resources/cif/software.                                #
#                                                                            #
# This file may be used for bona fide research purposes within the           #
# scientific community so long as proper attribution is given to the journal # 
# article from which it was obtained.                                        #
#                                                                            #
##############################################################################
data_global
_audit_creation_method     'WinGX routine CIF_UPDATE'
_audit_conform_dict_name     cif_core.dic
_audit_conform_dict_version     2.3
_journal_date_recd_electronic     2012-07-16
_journal_date_accepted     2012-07-25
_journal_name_full     'Acta Crystallographica, Section E'
_journal_year     2012
_journal_volume     68
_journal_issue      9
_journal_page_first     o2612
_journal_page_last     o2613
_journal_paper_category     QO
_journal_paper_doi     10.1107/S1600536812033636
_journal_coeditor_code     BT5979
_publ_contact_author_name     'Fronczek, Frank R.'
_publ_contact_author_address
;
Department of Chemistry
Louisiana State University
Baton Rouge
LA 70803-1804
USA
;
_publ_contact_author_email     ffroncz@lsu.edu
_publ_contact_author_fax     '225-578-3458'
_publ_contact_author_phone     '225-578-8270'
_publ_section_title
;\
(1<i>R</i>,4<i>R</i>,5a<i>S</i>,7<i>S</i>,9a<i>S</i>)-7,9a-Dimethyl-6-\
methylene-3-oxo-1,3,4,5,5a,6,7,8,9,9a-decahydronaphtho[1,2-<i>c</i>]furan-1,\
4-diyl diacetate
;
loop_
    _publ_author_name
    _publ_author_footnote
    _publ_author_address
    'Mudyiwa, Mercy' .
;
Department of Chemistry
Louisiana State University
Baton Rouge
LA 70803-1804
USA
;
    'Rajab, Mohamed S.' .
;
Department of Chemistry
Louisiana State University
Baton Rouge
LA 70803-1804
USA
;
    'Fronczek, Frank R.' .
;
Department of Chemistry
Louisiana State University
Baton Rouge
LA 70803-1804
USA
;
    'Watkins, Steven F.' .
;
Department of Chemistry
Louisiana State University
Baton Rouge
LA 70803-1804
USA
;
data_I
_audit_creation_method     'WinGX routine CIF_UPDATE'
_chemical_name_systematic
;
(1<i>R</i>,4<i>R</i>,5a<i>S</i>,7<i>S</i>,9a<i>S</i>)-7,9a-Dimethyl-
6-methylene-3-oxo-1,3,4,5,5a,6,7,8,9,9a-
decahydronaphtho[1,2-<i>c</i>]furan-1,4-diyl diacetate
;
_chemical_formula_moiety     'C19 H24 O6'
_chemical_formula_sum     'C19 H24 O6'
_chemical_formula_iupac     'C19 H24 O6'
_chemical_formula_weight     348.38
_symmetry_cell_setting     tetragonal
_symmetry_space_group_name_H-M     'P 43 21 2'
_symmetry_space_group_name_Hall     'P 4nw 2abw'
loop_
    _symmetry_equiv_pos_as_xyz
    'x, y, z'
    '-x, -y, z+1/2'
    'x+1/2, -y+1/2, -z+1/4'
    '-x+1/2, y+1/2, -z+3/4'
    '-y, -x, -z+1/2'
    'y, x, -z'
    'y+1/2, -x+1/2, z+1/4'
    '-y+1/2, x+1/2, z+3/4'
_cell_length_a     13.014(2)
_cell_length_b     13.014(2)
_cell_length_c     21.167(3)
_cell_angle_alpha     90
_cell_angle_beta     90
_cell_angle_gamma     90
_cell_volume     3584.9(9)
_cell_formula_units_Z     8
_cell_measurement_reflns_used     6310
_cell_measurement_theta_min     2.5
_cell_measurement_theta_max     32.6
_cell_measurement_temperature     100.0(5)
_cell_measurement_pressure     101.3
_exptl_crystal_description     prism
_exptl_crystal_colour     colorless
_exptl_crystal_size_max     0.37
_exptl_crystal_size_mid     0.25
_exptl_crystal_size_min     0.25
_exptl_crystal_density_diffrn     1.291
_exptl_crystal_density_method     'not measured'
_exptl_crystal_F_000     1488
_exptl_absorpt_coefficient_mu     0.096
_exptl_absorpt_correction_type     multi-scan
_exptl_absorpt_process_details     '(SCALEPACK; Otwinowski & Minor, 1997)'
_exptl_absorpt_correction_T_min     0.9655
_exptl_absorpt_correction_T_max     0.9765
_diffrn_ambient_temperature     100.0(5)
_diffrn_radiation_type     MoK\a
_diffrn_radiation_wavelength     0.71073
_diffrn_radiation_source     'sealed tube'
_diffrn_radiation_monochromator     'horizonally mounted graphite crystal'
_diffrn_measurement_device     'Nonius KappaCCD'
_diffrn_measurement_method     '\f and \w scans'
_diffrn_detector_area_resol_mean     9
_diffrn_reflns_number     11378
_diffrn_reflns_av_R_equivalents     0.0209
_diffrn_reflns_theta_min     3.13
_diffrn_reflns_theta_max     32.56
_diffrn_reflns_theta_full     25
_diffrn_measured_fraction_theta_max     0.996
_diffrn_measured_fraction_theta_full     0.997
_diffrn_reflns_limit_h_min     -19
_diffrn_reflns_limit_h_max     19
_diffrn_reflns_limit_k_min     -13
_diffrn_reflns_limit_k_max     13
_diffrn_reflns_limit_l_min     -30
_diffrn_reflns_limit_l_max     31
_diffrn_standards_number     ?
_diffrn_standards_decay_%     ?
_reflns_number_total     6507
_reflns_number_gt     5934
_reflns_threshold_expression     I>2\s(I)
_refine_ls_structure_factor_coef     Fsqd
_refine_ls_matrix_type     full
_refine_ls_R_factor_gt     0.0358
_refine_ls_wR_factor_ref     0.0923
_refine_ls_goodness_of_fit_ref     1.017
_refine_ls_restrained_S_all     1.017
_refine_ls_number_reflns     6507
_refine_ls_number_parameters     231
_refine_ls_number_restraints     0
_refine_ls_number_constraints     0
_refine_ls_hydrogen_treatment     constr
_refine_ls_weighting_scheme     calc
_refine_ls_weighting_details
         'calc w=1/[\s^2^(Fo^2^)+(0.0489P)^2^+0.5480P] where P=(Fo^2^+2Fc^2^)/3'
_atom_sites_solution_hydrogens     geom
_atom_sites_solution_primary     direct
_atom_sites_solution_secondary     difmap
_refine_ls_shift/su_max     0.001
_refine_diff_density_max     0.283
_refine_diff_density_min     -0.206
_refine_ls_extinction_method     none
_refine_ls_abs_structure_details     'Flack (1983). 2776 Bijvoet pairs'
_refine_ls_abs_structure_Flack     0.4(6)
loop_
    _atom_type_symbol
    _atom_type_description
    _atom_type_scat_dispersion_real
    _atom_type_scat_dispersion_imag
    _atom_type_scat_source
    C C 0.0033 0.0016 'International Tables Vol C Tables 4.2.6.8 and 6.1.1.4'
    H H 0 0 'International Tables Vol C Tables 4.2.6.8 and 6.1.1.4'
    O O 0.0106 0.006 'International Tables Vol C Tables 4.2.6.8 and 6.1.1.4'
_computing_data_collection     'COLLECT (Nonius, 2000)'
_computing_cell_refinement     'DENZO and SCALEPACK (Otwinowski & Minor, 1997)'
_computing_data_reduction     'DENZO and SCALEPACK (Otwinowski & Minor, 1997)'
_computing_structure_solution     'SIR2002 (Burla <i>et al.</i>, 2003)'
_computing_structure_refinement     'SHELXL97 (Sheldrick, 2008)'
_computing_molecular_graphics     'ORTEP-3 for Windows (Farrugia, 1997)'
_computing_publication_material     'WinGX (Farrugia, 1999)'
loop_
    _atom_site_type_symbol
    _atom_site_label
    _atom_site_fract_x
    _atom_site_fract_y
    _atom_site_fract_z
    _atom_site_U_iso_or_equiv
    _atom_site_adp_type
    _atom_site_calc_flag
    _atom_site_refinement_flags
    _atom_site_occupancy
    _atom_site_disorder_assembly
    _atom_site_disorder_group
    C C1 0.99387(7) 0.15194(7) 0.38460(4) 0.01487(16) Uani d . 1 . .
    C C2 1.10097(8) 0.17487(8) 0.41219(5) 0.01852(17) Uani d . 1 . .
    H H2A 1.1216 0.2454 0.4001 0.022 Uiso calc R 1 . .
    H H2B 1.0972 0.172 0.4589 0.022 Uiso calc R 1 . .
    C C3 1.18311(8) 0.09896(9) 0.38923(5) 0.02218(19) Uani d . 1 . .
    H H3A 1.2483 0.1131 0.4117 0.027 Uiso calc R 1 . .
    H H3B 1.1952 0.11 0.3436 0.027 Uiso calc R 1 . .
    C C4 1.15268(8) -0.01396(8) 0.40011(5) 0.02003(18) Uani d . 1 . .
    H H4 1.1451 -0.0238 0.4467 0.024 Uiso calc R 1 . .
    C C5 1.04822(8) -0.03292(8) 0.37083(4) 0.01737(17) Uani d . 1 . .
    C C6 0.96687(7) 0.03709(7) 0.39832(4) 0.01477(15) Uani d . 1 . .
    H H6 0.9717 0.0288 0.4452 0.018 Uiso calc R 1 . .
    C C7 0.85545(7) 0.01232(8) 0.38106(4) 0.01717(17) Uani d . 1 . .
    H H7A 0.8433 -0.0624 0.3855 0.021 Uiso calc R 1 . .
    H H7B 0.8425 0.0315 0.3365 0.021 Uiso calc R 1 . .
    C C8 0.78177(8) 0.07130(7) 0.42426(4) 0.01629(17) Uani d . 1 . .
    H H8 0.711 0.0714 0.4058 0.02 Uiso calc R 1 . .
    C C9 0.81884(7) 0.17881(7) 0.43274(4) 0.01617(16) Uani d . 1 . .
    C C10 0.75719(8) 0.26445(8) 0.45837(5) 0.01949(18) Uani d . 1 . .
    C C11 0.91383(8) 0.32891(8) 0.42864(5) 0.01760(17) Uani d . 1 . .
    H H11 0.9261 0.3685 0.3889 0.021 Uiso calc R 1 . .
    C C12 0.91114(7) 0.21474(7) 0.41591(4) 0.01502(16) Uani d . 1 . .
    C C13 0.99210(8) 0.17746(8) 0.31324(4) 0.02007(18) Uani d . 1 . .
    H H13A 0.9224 0.1675 0.2967 0.03 Uiso calc R 1 . .
    H H13B 1.0398 0.1319 0.2908 0.03 Uiso calc R 1 . .
    H H13C 1.013 0.2491 0.3069 0.03 Uiso calc R 1 . .
    C C14 1.23690(9) -0.08734(10) 0.37789(6) 0.0301(2) Uani d . 1 . .
    H H14A 1.216 -0.1583 0.3865 0.045 Uiso calc R 1 . .
    H H14B 1.3008 -0.0722 0.4005 0.045 Uiso calc R 1 . .
    H H14C 1.2478 -0.0785 0.3324 0.045 Uiso calc R 1 . .
    C C15 1.02974(9) -0.10108(9) 0.32528(5) 0.0227(2) Uani d . 1 . .
    H H15A 0.9625 -0.1076 0.3083 0.027 Uiso calc R 1 . .
    H H15B 1.0838 -0.1431 0.3098 0.027 Uiso calc R 1 . .
    C C16 1.02993(9) 0.44956(8) 0.47234(5) 0.02094(19) Uani d . 1 . .
    C C17 1.10061(10) 0.46776(9) 0.52658(5) 0.0266(2) Uani d . 1 . .
    H H17A 1.139 0.5315 0.5196 0.04 Uiso calc R 1 . .
    H H17B 1.1487 0.4101 0.5302 0.04 Uiso calc R 1 . .
    H H17C 1.0605 0.4736 0.5656 0.04 Uiso calc R 1 . .
    C C18 0.71756(8) -0.05724(8) 0.49413(5) 0.02047(18) Uani d . 1 . .
    C C19 0.72455(9) -0.10197(10) 0.55937(5) 0.0262(2) Uani d . 1 . .
    H H19A 0.6552 -0.1138 0.5759 0.039 Uiso calc R 1 . .
    H H19B 0.7611 -0.054 0.5871 0.039 Uiso calc R 1 . .
    H H19C 0.7619 -0.1673 0.5577 0.039 Uiso calc R 1 . .
    O O1 1.00912(8) 0.50921(7) 0.43108(4) 0.0327(2) Uani d . 1 . .
    O O2 0.98905(6) 0.35231(6) 0.47497(3) 0.01904(14) Uani d . 1 . .
    O O3 0.81477(6) 0.35250(6) 0.45508(4) 0.02120(15) Uani d . 1 . .
    O O4 0.67051(6) 0.26478(7) 0.47800(4) 0.02641(17) Uani d . 1 . .
    O O5 0.78024(6) 0.02495(6) 0.48730(3) 0.01794(14) Uani d . 1 . .
    O O6 0.66441(8) -0.09022(8) 0.45248(4) 0.0323(2) Uani d . 1 . .
loop_
    _atom_site_aniso_label
    _atom_site_aniso_U_11
    _atom_site_aniso_U_22
    _atom_site_aniso_U_33
    _atom_site_aniso_U_12
    _atom_site_aniso_U_13
    _atom_site_aniso_U_23
    C1 0.0147(4) 0.0157(4) 0.0142(4) -0.0010(3) -0.0002(3) 0.0010(3)
    C2 0.0154(4) 0.0190(4) 0.0212(4) -0.0020(3) -0.0014(3) -0.0006(4)
    C3 0.0148(4) 0.0253(5) 0.0265(5) 0.0002(4) 0.0006(4) -0.0006(4)
    C4 0.0184(4) 0.0222(5) 0.0195(4) 0.0046(3) 0.0007(3) -0.0013(3)
    C5 0.0191(4) 0.0171(4) 0.0159(4) 0.0011(3) 0.0017(3) 0.0018(3)
    C6 0.0154(4) 0.0153(4) 0.0137(4) -0.0006(3) 0.0001(3) 0.0005(3)
    C7 0.0178(4) 0.0176(4) 0.0161(4) -0.0031(3) -0.0002(3) -0.0014(3)
    C8 0.0149(4) 0.0186(4) 0.0154(4) -0.0019(3) -0.0008(3) 0.0012(3)
    C9 0.0158(4) 0.0168(4) 0.0160(4) 0.0010(3) -0.0007(3) -0.0002(3)
    C10 0.0187(4) 0.0206(4) 0.0192(4) 0.0020(3) -0.0018(3) -0.0011(3)
    C11 0.0185(4) 0.0165(4) 0.0178(4) 0.0004(3) -0.0019(3) 0.0008(3)
    C12 0.0162(4) 0.0152(4) 0.0137(4) 0.0005(3) -0.0020(3) 0.0008(3)
    C13 0.0241(5) 0.0214(4) 0.0147(4) -0.0002(4) 0.0017(3) 0.0038(3)
    C14 0.0222(5) 0.0337(6) 0.0342(6) 0.0087(4) 0.0005(4) -0.0060(5)
    C15 0.0255(5) 0.0218(5) 0.0208(4) 0.0002(4) 0.0027(4) -0.0028(4)
    C16 0.0249(5) 0.0159(4) 0.0220(4) -0.0026(4) 0.0036(4) -0.0028(3)
    C17 0.0311(6) 0.0235(5) 0.0253(5) -0.0089(4) -0.0024(4) -0.0033(4)
    C18 0.0191(4) 0.0222(4) 0.0202(4) -0.0040(4) 0.0008(4) 0.0028(4)
    C19 0.0248(5) 0.0304(6) 0.0233(5) -0.0026(4) -0.0003(4) 0.0089(4)
    O1 0.0492(6) 0.0191(4) 0.0299(4) -0.0068(4) -0.0052(4) 0.0050(3)
    O2 0.0226(4) 0.0154(3) 0.0191(3) -0.0040(3) -0.0034(3) 0.0015(2)
    O3 0.0197(3) 0.0178(3) 0.0261(3) 0.0027(3) 0.0010(3) -0.0020(3)
    O4 0.0181(3) 0.0295(4) 0.0316(4) 0.0029(3) 0.0022(3) -0.0046(3)
    O5 0.0172(3) 0.0207(3) 0.0159(3) -0.0035(3) -0.0009(2) 0.0027(3)
    O6 0.0364(5) 0.0361(5) 0.0243(4) -0.0189(4) -0.0047(4) 0.0026(3)
_geom_special_details
;
All e.s.d.'s (except the e.s.d. in the dihedral angle between two l.s. planes)
are estimated using the full covariance matrix. The cell e.s.d.'s are taken
into account individually in the estimation of e.s.d.'s in distances, angles
and torsion angles; correlations between e.s.d.'s in cell parameters are only
used when they are defined by crystal symmetry. An approximate (isotropic)
treatment of cell e.s.d.'s is used for estimating e.s.d.'s involving l.s.
planes.
;
loop_
    _geom_bond_atom_site_label_1
    _geom_bond_atom_site_label_2
    _geom_bond_site_symmetry_2
    _geom_bond_distance
    _geom_bond_publ_flag
    C1 C12 . 1.5054(14) ?
    C1 C2 . 1.5403(14) ?
    C1 C13 . 1.5468(13) ?
    C1 C6 . 1.5627(13) ?
    C2 C3 . 1.5346(15) ?
    C2 H2A . 0.99 ?
    C2 H2B . 0.99 ?
    C3 C4 . 1.5393(16) ?
    C3 H3A . 0.99 ?
    C3 H3B . 0.99 ?
    C4 C5 . 1.5143(14) ?
    C4 C14 . 1.5279(15) ?
    C4 H4 . 1 ?
    C5 C15 . 1.3321(14) ?
    C5 C6 . 1.5131(13) ?
    C6 C7 . 1.5297(14) ?
    C6 H6 . 1 ?
    C7 C8 . 1.5313(14) ?
    C7 H7A . 0.99 ?
    C7 H7B . 0.99 ?
    C8 O5 . 1.4646(12) ?
    C8 C9 . 1.4908(14) ?
    C8 H8 . 1 ?
    C9 C12 . 1.3373(14) ?
    C9 C10 . 1.4766(14) ?
    C10 O4 . 1.2021(13) ?
    C10 O3 . 1.3709(13) ?
    C11 O2 . 1.4187(12) ?
    C11 O3 . 1.4386(13) ?
    C11 C12 . 1.5104(14) ?
    C11 H11 . 1 ?
    C13 H13A . 0.98 ?
    C13 H13B . 0.98 ?
    C13 H13C . 0.98 ?
    C14 H14A . 0.98 ?
    C14 H14B . 0.98 ?
    C14 H14C . 0.98 ?
    C15 H15A . 0.95 ?
    C15 H15B . 0.95 ?
    C16 O1 . 1.1994(14) ?
    C16 O2 . 1.3740(12) ?
    C16 C17 . 1.4902(15) ?
    C17 H17A . 0.98 ?
    C17 H17B . 0.98 ?
    C17 H17C . 0.98 ?
    C18 O6 . 1.2000(13) ?
    C18 O5 . 1.3529(12) ?
    C18 C19 . 1.5013(15) ?
    C19 H19A . 0.98 ?
    C19 H19B . 0.98 ?
    C19 H19C . 0.98 ?
loop_
    _geom_angle_atom_site_label_1
    _geom_angle_atom_site_label_2
    _geom_angle_atom_site_label_3
    _geom_angle_site_symmetry_1
    _geom_angle_site_symmetry_3
    _geom_angle
    _geom_angle_publ_flag
    C12 C1 C2 . . 112.03(8) ?
    C12 C1 C13 . . 107.62(8) ?
    C2 C1 C13 . . 110.01(8) ?
    C12 C1 C6 . . 106.06(7) ?
    C2 C1 C6 . . 108.56(8) ?
    C13 C1 C6 . . 112.55(8) ?
    C3 C2 C1 . . 112.68(8) ?
    C3 C2 H2A . . 109.1 ?
    C1 C2 H2A . . 109.1 ?
    C3 C2 H2B . . 109.1 ?
    C1 C2 H2B . . 109.1 ?
    H2A C2 H2B . . 107.8 ?
    C2 C3 C4 . . 112.83(8) ?
    C2 C3 H3A . . 109 ?
    C4 C3 H3A . . 109 ?
    C2 C3 H3B . . 109 ?
    C4 C3 H3B . . 109 ?
    H3A C3 H3B . . 107.8 ?
    C5 C4 C14 . . 114.59(9) ?
    C5 C4 C3 . . 108.98(8) ?
    C14 C4 C3 . . 111.47(9) ?
    C5 C4 H4 . . 107.1 ?
    C14 C4 H4 . . 107.1 ?
    C3 C4 H4 . . 107.1 ?
    C15 C5 C6 . . 123.58(9) ?
    C15 C5 C4 . . 124.53(9) ?
    C6 C5 C4 . . 111.88(8) ?
    C5 C6 C7 . . 116.39(8) ?
    C5 C6 C1 . . 110.31(8) ?
    C7 C6 C1 . . 111.73(8) ?
    C5 C6 H6 . . 105.9 ?
    C7 C6 H6 . . 105.9 ?
    C1 C6 H6 . . 105.9 ?
    C6 C7 C8 . . 110.20(8) ?
    C6 C7 H7A . . 109.6 ?
    C8 C7 H7A . . 109.6 ?
    C6 C7 H7B . . 109.6 ?
    C8 C7 H7B . . 109.6 ?
    H7A C7 H7B . . 108.1 ?
    O5 C8 C9 . . 106.34(7) ?
    O5 C8 C7 . . 110.25(8) ?
    C9 C8 C7 . . 109.86(8) ?
    O5 C8 H8 . . 110.1 ?
    C9 C8 H8 . . 110.1 ?
    C7 C8 H8 . . 110.1 ?
    C12 C9 C10 . . 108.79(9) ?
    C12 C9 C8 . . 125.92(9) ?
    C10 C9 C8 . . 125.23(9) ?
    O4 C10 O3 . . 121.84(10) ?
    O4 C10 C9 . . 129.76(10) ?
    O3 C10 C9 . . 108.37(8) ?
    O2 C11 O3 . . 107.67(8) ?
    O2 C11 C12 . . 110.52(8) ?
    O3 C11 C12 . . 104.98(8) ?
    O2 C11 H11 . . 111.1 ?
    O3 C11 H11 . . 111.1 ?
    C12 C11 H11 . . 111.1 ?
    C9 C12 C1 . . 124.74(9) ?
    C9 C12 C11 . . 108.49(9) ?
    C1 C12 C11 . . 126.58(9) ?
    C1 C13 H13A . . 109.5 ?
    C1 C13 H13B . . 109.5 ?
    H13A C13 H13B . . 109.5 ?
    C1 C13 H13C . . 109.5 ?
    H13A C13 H13C . . 109.5 ?
    H13B C13 H13C . . 109.5 ?
    C4 C14 H14A . . 109.5 ?
    C4 C14 H14B . . 109.5 ?
    H14A C14 H14B . . 109.5 ?
    C4 C14 H14C . . 109.5 ?
    H14A C14 H14C . . 109.5 ?
    H14B C14 H14C . . 109.5 ?
    C5 C15 H15A . . 120 ?
    C5 C15 H15B . . 120 ?
    H15A C15 H15B . . 120 ?
    O1 C16 O2 . . 122.57(10) ?
    O1 C16 C17 . . 126.69(10) ?
    O2 C16 C17 . . 110.74(9) ?
    C16 C17 H17A . . 109.5 ?
    C16 C17 H17B . . 109.5 ?
    H17A C17 H17B . . 109.5 ?
    C16 C17 H17C . . 109.5 ?
    H17A C17 H17C . . 109.5 ?
    H17B C17 H17C . . 109.5 ?
    O6 C18 O5 . . 123.49(10) ?
    O6 C18 C19 . . 124.89(10) ?
    O5 C18 C19 . . 111.61(9) ?
    C18 C19 H19A . . 109.5 ?
    C18 C19 H19B . . 109.5 ?
    H19A C19 H19B . . 109.5 ?
    C18 C19 H19C . . 109.5 ?
    H19A C19 H19C . . 109.5 ?
    H19B C19 H19C . . 109.5 ?
    C16 O2 C11 . . 115.91(8) ?
    C10 O3 C11 . . 109.35(8) ?
    C18 O5 C8 . . 115.54(8) ?
loop_
    _geom_torsion_atom_site_label_1
    _geom_torsion_atom_site_label_2
    _geom_torsion_atom_site_label_3
    _geom_torsion_atom_site_label_4
    _geom_torsion_site_symmetry_1
    _geom_torsion_site_symmetry_2
    _geom_torsion_site_symmetry_3
    _geom_torsion_site_symmetry_4
    _geom_torsion
    _geom_torsion_publ_flag
    C12 C1 C2 C3 . . . . 170.06(8) ?
    C13 C1 C2 C3 . . . . -70.28(11) ?
    C6 C1 C2 C3 . . . . 53.28(10) ?
    C1 C2 C3 C4 . . . . -53.11(12) ?
    C2 C3 C4 C5 . . . . 53.61(11) ?
    C2 C3 C4 C14 . . . . -178.93(9) ?
    C14 C4 C5 C15 . . . . -5.67(16) ?
    C3 C4 C5 C15 . . . . 120.00(11) ?
    C14 C4 C5 C6 . . . . 175.82(9) ?
    C3 C4 C5 C6 . . . . -58.51(10) ?
    C15 C5 C6 C7 . . . . 11.94(14) ?
    C4 C5 C6 C7 . . . . -169.54(8) ?
    C15 C5 C6 C1 . . . . -116.70(11) ?
    C4 C5 C6 C1 . . . . 61.83(10) ?
    C12 C1 C6 C5 . . . . -177.79(7) ?
    C2 C1 C6 C5 . . . . -57.24(9) ?
    C13 C1 C6 C5 . . . . 64.78(10) ?
    C12 C1 C6 C7 . . . . 51.08(9) ?
    C2 C1 C6 C7 . . . . 171.64(8) ?
    C13 C1 C6 C7 . . . . -66.34(10) ?
    C5 C6 C7 C8 . . . . 166.12(8) ?
    C1 C6 C7 C8 . . . . -65.93(10) ?
    C6 C7 C8 O5 . . . . -74.35(10) ?
    C6 C7 C8 C9 . . . . 42.52(10) ?
    O5 C8 C9 C12 . . . . 107.52(10) ?
    C7 C8 C9 C12 . . . . -11.78(13) ?
    O5 C8 C9 C10 . . . . -75.71(11) ?
    C7 C8 C9 C10 . . . . 164.99(9) ?
    C12 C9 C10 O4 . . . . 179.22(11) ?
    C8 C9 C10 O4 . . . . 1.98(17) ?
    C12 C9 C10 O3 . . . . 1.20(11) ?
    C8 C9 C10 O3 . . . . -176.04(9) ?
    C10 C9 C12 C1 . . . . -176.62(8) ?
    C8 C9 C12 C1 . . . . 0.59(15) ?
    C10 C9 C12 C11 . . . . -1.26(10) ?
    C8 C9 C12 C11 . . . . 175.95(9) ?
    C2 C1 C12 C9 . . . . -137.96(10) ?
    C13 C1 C12 C9 . . . . 100.99(11) ?
    C6 C1 C12 C9 . . . . -19.68(12) ?
    C2 C1 C12 C11 . . . . 47.52(12) ?
    C13 C1 C12 C11 . . . . -73.53(11) ?
    C6 C1 C12 C11 . . . . 165.80(8) ?
    O2 C11 C12 C9 . . . . 116.73(9) ?
    O3 C11 C12 C9 . . . . 0.90(10) ?
    O2 C11 C12 C1 . . . . -68.02(12) ?
    O3 C11 C12 C1 . . . . 176.15(8) ?
    O1 C16 O2 C11 . . . . -4.93(15) ?
    C17 C16 O2 C11 . . . . 174.94(9) ?
    O3 C11 O2 C16 . . . . -92.25(10) ?
    C12 C11 O2 C16 . . . . 153.62(8) ?
    O4 C10 O3 C11 . . . . -178.80(10) ?
    C9 C10 O3 C11 . . . . -0.60(11) ?
    O2 C11 O3 C10 . . . . -117.91(9) ?
    C12 C11 O3 C10 . . . . -0.14(10) ?
    O6 C18 O5 C8 . . . . -1.47(15) ?
    C19 C18 O5 C8 . . . . 177.62(9) ?
    C9 C8 O5 C18 . . . . 158.03(8) ?
    C7 C8 O5 C18 . . . . -82.93(10) ?
