# Supplementary material for: (1R,4R,5aS,7S,9aS)-7,9a-Dimethyl-6-methyl­ene-3-oxo-1,3,4,5,5a,6,7,8,9,9a-deca­hydro­naphtho­[1,2-c]furan-1,4-diyl diacetate
Source: Acta Crystallogr Sect E Struct Rep Online. 2012 Aug 1;68(Pt 9):o2612–3. doi: 10.1107/S1600536812033636 (PMC3435643; doi:10.1107/S1600536812033636)
Supplement: Supplementary file 2 [file e-68-o2612-Isup2.hkl]

#
# h,k,l, Fc-squared, Fo-squared, sigma(Fo-squared) and status flag
#
data_I
_shelx_title ' mercysfw C19 H24 O6 in P 43 21 2'
_shelx_refln_list_code          4
_shelx_F_calc_maximum      246.99
_exptl_crystal_F_000      1488.00
_reflns_d_resolution_high  0.6602
 
loop_
 _symmetry_equiv_pos_as_xyz
 'x, y, z'
 '-x, -y, z+1/2'
 'x+1/2, -y+1/2, -z+1/4'
 '-x+1/2, y+1/2, -z+3/4'
 '-y, -x, -z+1/2'
 'y, x, -z'
 'y+1/2, -x+1/2, z+1/4'
 '-y+1/2, x+1/2, z+3/4'
 
_cell_length_a    13.0140
_cell_length_b    13.0140
_cell_length_c    21.1670
_cell_angle_alpha  90.000
_cell_angle_beta   90.000
_cell_angle_gamma  90.000
 
_shelx_F_squared_multiplier     1.000
 
loop_
 _refln_index_h
 _refln_index_k
 _refln_index_l
 _refln_F_squared_calc
 _refln_F_squared_meas
 _refln_F_squared_sigma
 _refln_observed_status
   0   2   0     9931.67     9316.61    293.76 o
   1   2   0       25.30       32.35      2.37 o
   2   2   0      115.80       98.69      2.22 o
   1   3   0     3134.22     3155.28     40.77 o
   2   3   0     5057.90     5199.98     66.55 o
   3   3   0    12948.23    13457.80    246.85 o
   0   4   0    12994.42    12554.94    213.48 o
   1   4   0     1881.60     1786.34     21.41 o
   2   4   0     2359.52     2582.91     31.12 o
   3   4   0      587.75      521.29      6.79 o
   4   4   0     3325.27     3840.15     59.80 o
   1   5   0     1696.78     1860.08     29.88 o
   2   5   0     1111.95     1339.58     15.86 o
   3   5   0     3318.72     3370.25     68.25 o
   4   5   0     2661.82     3020.20     34.69 o
   5   5   0       44.51       33.95      2.16 o
   0   6   0    10451.47    11839.08    191.15 o
   1   6   0    11761.26    13234.10    163.99 o
   2   6   0    10893.63    12037.37    135.08 o
   3   6   0     4380.57     4820.62     60.59 o
   4   6   0      398.21      456.49      6.53 o
   5   6   0      366.57      441.51      7.11 o
   6   6   0     2659.02     2979.31     54.03 o
   1   7   0     1073.12      931.72     27.18 o
   2   7   0      539.39      666.00      9.00 o
   3   7   0      923.01      932.60     12.02 o
   4   7   0     1067.82     1190.85     15.99 o
   5   7   0       41.47       41.55      4.25 o
   6   7   0     2687.60     2686.40     34.46 o
   7   7   0      294.41      271.15      6.93 o
   0   8   0      427.66      277.70      6.60 o
   1   8   0      579.29      529.81      8.25 o
   2   8   0      152.41      160.55      3.39 o
   3   8   0       54.16       44.62      3.31 o
   4   8   0      221.42      234.11      4.53 o
   5   8   0     1227.37     1143.25     17.15 o
   6   8   0     1821.35     1825.84     26.13 o
   7   8   0     1980.75     1819.43     28.67 o
   8   8   0      168.00      207.02      7.47 o
   1   9   0        0.39        4.26      2.07 o
   2   9   0     1229.82     1256.25     19.80 o
   3   9   0     2189.00     2286.55     32.14 o
   4   9   0      357.74      359.55      8.69 o
   5   9   0      472.98      435.89      8.74 o
   6   9   0      178.29      162.09      4.66 o
   7   9   0       72.36       63.67      4.25 o
   8   9   0      910.97      788.39     14.71 o
   9   9   0      854.42      733.39     18.76 o
   0  10   0       61.49       62.29      5.28 o
   1  10   0      495.00      582.72     11.59 o
   2  10   0     1541.24     1452.03     24.94 o
   3  10   0     3646.39     3745.08     94.66 o
   4  10   0     2064.17     2010.51     33.00 o
   5  10   0      857.20      887.49     13.80 o
   6  10   0      963.32      896.58     44.11 o
   7  10   0      579.82      530.08     10.47 o
   8  10   0      262.75      228.39      5.94 o
   9  10   0       15.94        9.74      5.66 o
  10  10   0      349.34      326.25     11.62 o
   1  11   0      416.55      359.83     10.52 o
   2  11   0      357.68      377.46      8.27 o
   3  11   0     1921.58     1635.00     25.81 o
   4  11   0      311.61      333.54      9.05 o
   5  11   0       91.56       90.16      6.64 o
   6  11   0       95.27       89.79      5.49 o
   7  11   0      635.90      610.33     19.22 o
   8  11   0       34.05       20.81      4.67 o
   9  11   0      114.68       95.89      5.05 o
  10  11   0       65.39       65.00      6.04 o
  11  11   0       16.60       10.42      5.04 o
   0  12   0     2994.39     3062.27     91.74 o
   1  12   0      531.13      521.49     13.56 o
   2  12   0     2617.73     2513.73     44.75 o
   3  12   0      560.78      450.21      9.09 o
   4  12   0       24.79       14.22      2.82 o
   5  12   0     1547.95     1590.68     26.16 o
   6  12   0      682.01      676.53     12.96 o
   7  12   0      229.61      247.58     19.42 o
   8  12   0      360.65      423.25     18.57 o
   9  12   0      188.74      211.29      6.74 o
  10  12   0       70.48       69.77      4.38 o
  11  12   0      142.78      143.64      5.44 o
  12  12   0     1483.89     1596.80     47.46 o
   1  13   0      130.53      149.12      6.83 o
   2  13   0        3.92        9.52      4.22 o
   3  13   0       56.15       33.70      3.68 o
   4  13   0        1.15        3.24      2.90 o
   5  13   0        8.29        0.48      3.14 o
   6  13   0      200.71      181.31      6.34 o
   7  13   0       35.41       34.07      3.95 o
   8  13   0      198.00      217.05      6.90 o
   9  13   0       21.12       32.12      4.37 o
  10  13   0       16.46        2.70      3.74 o
  11  13   0       41.12       50.34     13.64 o
  12  13   0      104.03      102.11     33.00 o
  13  13   0      240.68      255.49     19.77 o
   0  14   0      418.08      410.65     18.05 o
   1  14   0      276.38      237.00      8.03 o
   2  14   0      150.00      138.80      7.50 o
   3  14   0       97.36       95.98      9.40 o
   4  14   0       39.27       34.76      3.47 o
   5  14   0        0.04       -2.79      2.79 o
   6  14   0      484.67      513.16     12.76 o
   7  14   0      178.33      172.65      5.60 o
   8  14   0      102.85      107.01      5.24 o
   9  14   0        8.04       -2.08      8.72 o
  10  14   0       35.51       37.10      9.61 o
  11  14   0        5.73        5.36      7.34 o
  12  14   0      126.01      129.62     33.71 o
  13  14   0       78.25       91.39     11.78 o
   1  15   0      413.25      419.95     25.41 o
   2  15   0      536.67      526.52     15.36 o
   3  15   0       84.42       86.66      5.08 o
   4  15   0        1.25        2.46      3.99 o
   5  15   0      527.85      559.15     12.65 o
   6  15   0        8.94        8.18      4.82 o
   7  15   0       11.26       17.47      6.28 o
   8  15   0        1.29        2.86      9.24 o
   9  15   0        9.49       15.59     10.25 o
  10  15   0      378.52      407.03     17.25 o
  11  15   0        0.15        1.82      6.26 o
  12  15   0        0.01        4.24      6.44 o
   0  16   0     1594.76     1934.30     87.06 o
   1  16   0      807.25      841.07     24.37 o
   2  16   0      887.09      973.63     25.78 o
   3  16   0      180.90      195.41      7.28 o
   4  16   0      381.23      393.15     11.90 o
   5  16   0       89.79       83.99      9.30 o
   6  16   0       46.22       53.03      5.92 o
   7  16   0      173.78      159.02      7.64 o
   8  16   0      121.66      120.12      8.38 o
   9  16   0        1.88        1.00      6.57 o
  10  16   0       53.38       43.92      8.24 o
  11  16   0      232.01      214.91     14.03 o
   1  17   0       13.08       24.40      6.63 o
   2  17   0        5.12       13.17      4.81 o
   3  17   0      516.06      526.02     14.17 o
   4  17   0      496.93      485.18     14.11 o
   5  17   0       14.18       17.29      5.99 o
   6  17   0       65.26       80.94     12.01 o
   7  17   0       46.34       52.10     11.49 o
   8  17   0       18.19       12.29     12.01 o
   9  17   0      346.98      358.58     19.17 o
   0  18   0       41.66       67.28      7.71 o
   1  18   0      234.32      253.54     12.30 o
   2  18   0       58.60       65.54      7.64 o
   3  18   0      285.81      276.04     29.27 o
   4  18   0       20.16       42.69      8.69 o
   5  18   0     1131.19     1101.95     40.35 o
   6  18   0       23.35       20.00      7.92 o
   7  18   0      110.17      111.84     18.53 o
   8  18   0        2.72       -3.39     11.47 o
   1  19   0       18.35       11.31      6.34 o
   2  19   0        5.14       11.19     10.86 o
   3  19   0        0.04       -2.89      6.14 o
   4  19   0      182.51      164.28     25.22 o
   5  19   0       15.66       20.83      8.02 o
  -1   2   1     2122.86     2085.05     26.75 o
   0   2   1      127.04      138.58      2.19 o
   1   2   1     2122.62     2139.07     28.18 o
   2   2   1     3238.63     3142.21     69.36 o
  -2   3   1    18236.38    17762.13    315.84 o
  -1   3   1     4371.70     4399.96     61.51 o
   0   3   1     1309.98     1258.14     15.19 o
   1   3   1     4371.11     4421.05     54.08 o
   2   3   1    18235.68    18040.60    286.58 o
   3   3   1    12470.13    13067.52    179.60 o
  -3   4   1     1848.63     1844.17     23.15 o
  -2   4   1      364.50      388.45      5.34 o
  -1   4   1     1409.73     1407.53     23.72 o
   0   4   1     3785.68     3984.46     65.66 o
   1   4   1     1409.61     1420.79     20.06 o
   2   4   1      364.71      385.48      6.55 o
   3   4   1     1848.09     1847.87     21.43 o
   4   4   1      714.24      657.72     12.70 o
  -4   5   1     4995.81     5281.01     75.49 o
  -3   5   1     3502.20     3648.70     63.56 o
  -2   5   1     1803.19     1861.58     23.70 o
  -1   5   1     7985.34     8333.87    101.88 o
   0   5   1      692.51      776.08      9.60 o
   1   5   1     7985.37     8183.65     98.46 o
   2   5   1     1802.17     1815.95     31.08 o
   3   5   1     3502.60     3738.31     45.23 o
   4   5   1     4995.91     5331.65     62.44 o
   5   5   1     1184.77     1175.49     15.56 o
  -5   6   1      982.12      947.44     12.93 o
  -4   6   1     1167.19     1184.64     15.35 o
  -3   6   1      904.89     1000.07     12.92 o
  -2   6   1      576.22      545.52      7.32 o
  -1   6   1      128.22      143.92      2.50 o
   0   6   1      261.11      305.35      4.32 o
   1   6   1      128.23      137.01      2.46 o
   2   6   1      576.64      547.32      7.33 o
   3   6   1      905.00      989.56     11.52 o
   4   6   1     1167.61     1165.37     14.62 o
   5   6   1      982.60      933.92     12.80 o
   6   6   1      155.88      147.88      3.08 o
  -6   7   1      810.99      866.98     14.16 o
  -5   7   1      946.60      937.74     13.05 o
  -4   7   1      416.43      486.85      7.52 o
  -3   7   1       98.77       97.43      2.05 o
  -2   7   1      405.37      420.02      5.70 o
  -1   7   1     2762.93     2904.18     33.94 o
   0   7   1        2.03        8.44      1.30 o
   1   7   1     2762.84     2873.04     36.95 o
   2   7   1      405.31      420.33      6.06 o
   3   7   1       98.60       93.69      2.64 o
   4   7   1      416.37      495.99     12.12 o
   5   7   1      946.45      957.28     14.28 o
   6   7   1      810.86      860.02     13.08 o
   7   7   1       14.98       23.68      3.71 o
  -7   8   1       81.38       62.03      2.75 o
  -6   8   1      135.89      134.65      3.75 o
  -5   8   1      533.30      536.96     11.46 o
  -4   8   1     2246.00     2334.79     32.34 o
  -3   8   1      408.74      413.12      6.57 o
  -2   8   1      170.13      178.53      3.51 o
  -1   8   1      574.72      554.29      8.84 o
   0   8   1      832.78      790.00     14.56 o
   1   8   1      575.17      566.62      9.41 o
   2   8   1      170.15      173.56      3.72 o
   3   8   1      408.97      423.84      7.18 o
   4   8   1     2245.71     2306.83     31.06 o
   5   8   1      533.34      536.40      9.17 o
   6   8   1      135.89      132.80      3.56 o
   7   8   1       81.48       63.22      2.58 o
   8   8   1     1303.27     1380.93     23.67 o
  -8   9   1      543.93      531.47     12.06 o
  -7   9   1      558.10      568.32     10.63 o
  -6   9   1      426.87      414.98      8.37 o
  -5   9   1      409.75      400.44      6.76 o
  -4   9   1       30.64       37.33      2.07 o
  -3   9   1      821.14      792.74     14.62 o
  -2   9   1      151.18      157.51      8.21 o
  -1   9   1     1042.11     1102.19     18.29 o
   0   9   1     2713.62     2964.82     47.23 o
   1   9   1     1042.10     1105.08     22.97 o
   2   9   1      151.23      166.64      7.25 o
   3   9   1      821.35      780.02     12.59 o
   4   9   1       30.69       38.97      3.80 o
   5   9   1      409.83      407.91      8.13 o
   6   9   1      426.41      412.95      7.59 o
   7   9   1      557.75      542.08     12.40 o
   8   9   1      543.80      554.57     12.44 o
   9   9   1      962.05      936.04     17.28 o
  -9  10   1      174.95      170.52     12.47 o
  -8  10   1      155.38      152.75      4.76 o
  -7  10   1      822.34      771.07     14.58 o
  -6  10   1      423.27      383.85     26.69 o
  -5  10   1       17.95       11.53      2.37 o
  -4  10   1       77.69       72.57      5.44 o
  -3  10   1      215.95      213.74      6.14 o
  -2  10   1      563.79      512.27      9.48 o
  -1  10   1     1272.49     1225.18     34.64 o
   0  10   1       99.89       85.62      4.87 o
   1  10   1     1272.57     1248.89     25.39 o
   2  10   1      563.82      506.30     10.56 o
   3  10   1      215.73      225.73     14.84 o
   4  10   1       77.77       64.67      3.10 o
   5  10   1       17.93       15.40      3.82 o
   6  10   1      423.43      376.73      9.60 o
   7  10   1      822.50      755.21     23.41 o
   8  10   1      155.31      139.01      4.33 o
   9  10   1      174.96      171.89      5.26 o
  10  10   1       37.13       32.20      4.16 o
 -10  11   1       71.45       83.95      4.68 o
  -9  11   1      207.27      191.20      9.89 o
  -8  11   1      178.53      176.20      6.02 o
  -7  11   1       10.63        9.33      3.14 o
  -6  11   1      512.92      505.96     10.21 o
  -5  11   1     1659.58     1640.40     76.10 o
  -4  11   1       10.11       14.40      3.10 o
  -3  11   1     1282.83     1355.03     46.93 o
  -2  11   1      254.45      254.37      6.50 o
  -1  11   1     1664.21     1714.07     48.04 o
   0  11   1        2.96       -0.68      5.50 o
   1  11   1     1663.72     1724.03     27.96 o
   2  11   1      254.55      233.63     10.68 o
   3  11   1     1282.66     1361.02     21.91 o
   4  11   1       10.09        9.86      2.75 o
   5  11   1     1659.72     1657.68     28.32 o
   6  11   1      513.00      502.18     10.38 o
   7  11   1       10.56       15.16      6.18 o
   8  11   1      178.48      179.60      5.74 o
   9  11   1      207.35      196.64      6.61 o
  10  11   1       71.37       74.49      3.92 o
  11  11   1       10.88       17.48      4.53 o
 -11  12   1       14.27       24.02      7.50 o
 -10  12   1       46.84       43.10      4.48 o
  -9  12   1       39.09       30.24      3.98 o
  -8  12   1       48.32       48.10      7.18 o
  -7  12   1      278.00      263.11      7.91 o
  -6  12   1      331.55      322.17     13.35 o
  -5  12   1       24.83       28.15      2.99 o
  -4  12   1      720.37      725.62     31.36 o
  -3  12   1      197.32      199.68      5.71 o
  -2  12   1       51.74       43.80      3.23 o
  -1  12   1       52.76       35.83      9.41 o
   0  12   1      587.19      603.11     15.87 o
   1  12   1       52.66       58.32      6.63 o
   2  12   1       51.66       46.84      3.65 o
   3  12   1      197.33      202.55     10.48 o
   4  12   1      720.13      702.82     12.50 o
   5  12   1       24.79       25.22      3.44 o
   6  12   1      331.51      319.39      7.50 o
   7  12   1      278.06      280.69      7.17 o
   8  12   1       48.35       46.15      3.68 o
   9  12   1       39.12       40.81      3.83 o
  10  12   1       46.79       42.79      4.30 o
  11  12   1       14.25        8.49      4.59 o
  12  12   1       12.57       18.73      5.83 o
 -12  13   1       11.49        7.55      6.78 o
 -11  13   1       53.26       56.81      9.20 o
 -10  13   1      169.86      176.62      6.06 o
  -9  13   1        7.42        5.52      9.19 o
  -8  13   1       61.02       67.25      4.82 o
  -7  13   1       13.03       14.16      2.94 o
  -6  13   1      245.91      210.93     14.43 o
  -5  13   1       48.81       47.13      3.96 o
  -4  13   1       77.52       86.22      4.28 o
  -3  13   1      567.91      512.31     10.69 o
  -2  13   1      585.95      604.93     13.98 o
  -1  13   1      370.51      381.14     10.92 o
   0  13   1       30.19       27.94      4.55 o
   1  13   1      370.42      389.39     11.94 o
   2  13   1      586.10      572.29     51.44 o
   3  13   1      568.03      520.60     11.89 o
   4  13   1       77.40       80.25      5.01 o
   5  13   1       48.85       48.62      4.96 o
   6  13   1      245.76      239.45      8.41 o
   7  13   1       13.03       13.61      4.61 o
   8  13   1       61.03       74.01      5.39 o
   9  13   1        7.40        9.70      3.39 o
  10  13   1      169.90      190.79      8.77 o
  11  13   1       53.28       57.66      6.05 o
  12  13   1       11.53        5.45      7.31 o
  13  13   1       49.90       49.26     10.74 o
 -13  14   1        8.15       25.79      9.38 o
 -12  14   1      176.35      193.28     15.51 o
 -11  14   1      149.92      156.93     13.28 o
 -10  14   1      230.91      271.54     21.64 o
  -9  14   1       23.06       24.95      3.97 o
  -8  14   1       25.37       24.56      8.22 o
  -7  14   1        9.11       16.13      3.95 o
  -6  14   1       13.13        3.92      4.30 o
  -5  14   1       78.22       75.45      5.14 o
  -4  14   1       76.52       73.72      3.75 o
  -3  14   1      203.83      205.71      7.41 o
  -2  14   1      154.89      171.04     10.47 o
  -1  14   1      323.73      330.01     10.04 o
   0  14   1        2.03        1.77      5.06 o
   1  14   1      323.78      327.23     11.47 o
   2  14   1      154.81      173.89      7.24 o
   3  14   1      203.60      210.72     13.76 o
   4  14   1       76.61       69.85      5.24 o
   5  14   1       78.15       71.48      4.40 o
   6  14   1       13.06        8.60      3.74 o
   7  14   1        9.11        6.12      4.61 o
   8  14   1       25.41       27.67      4.60 o
   9  14   1       23.07       27.30      6.00 o
  10  14   1      230.72      256.92      9.42 o
  11  14   1      149.99      159.02     11.18 o
  12  14   1      176.38      218.62     14.03 o
  13  14   1        8.14       11.22      6.80 o
 -12  15   1        1.18       10.10     11.33 o
 -11  15   1       49.95       34.84      8.88 o
 -10  15   1       53.21       55.67     21.48 o
  -9  15   1        9.70        9.12      4.34 o
  -8  15   1      204.09      221.63     14.79 o
  -7  15   1      135.95      134.75      5.56 o
  -6  15   1        2.25        7.67      3.49 o
  -5  15   1      105.62      110.74     16.45 o
  -4  15   1       99.31       88.45      6.57 o
  -3  15   1      118.27      122.91      5.93 o
  -2  15   1      389.85      453.03     12.75 o
  -1  15   1       86.54       85.26      9.29 o
   0  15   1      271.79      300.30     17.69 o
   1  15   1       86.64       74.37      6.74 o
   2  15   1      389.74      404.32     13.25 o
   3  15   1      118.11      109.00      8.07 o
   4  15   1       99.25       91.92      4.43 o
   5  15   1      105.54      108.75      6.01 o
   6  15   1        2.25        1.64      4.17 o
   7  15   1      136.01      138.12     12.42 o
   8  15   1      204.03      216.27     12.50 o
   9  15   1        9.72        0.95     10.81 o
  10  15   1       53.19       49.72     10.08 o
  11  15   1       50.00       56.23      8.37 o
  12  15   1        1.18       -4.99     19.08 o
 -11  16   1       84.63       97.56     11.29 o
 -10  16   1       17.86       24.87      9.12 o
  -9  16   1        8.75       15.76      8.85 o
  -8  16   1        4.06        0.64      6.46 o
  -7  16   1       26.51       23.56      5.21 o
  -6  16   1       37.71       47.61     11.86 o
  -5  16   1       28.30       37.97      7.72 o
  -4  16   1      102.15      101.42      6.39 o
  -3  16   1       36.18       38.95      4.59 o
  -2  16   1       33.84       35.93      5.13 o
  -1  16   1      111.97      124.97     14.48 o
   0  16   1        1.87        2.95      5.57 o
   1  16   1      111.75      125.72     14.59 o
   2  16   1       33.88       44.05      7.61 o
   3  16   1       36.20       36.16      4.89 o
   4  16   1      102.13      112.83     24.36 o
   5  16   1       28.32       27.98      4.48 o
   6  16   1       37.77       31.95      4.66 o
   7  16   1       26.48       30.64      4.84 o
   8  16   1        4.09        7.37      9.04 o
   9  16   1        8.76       12.50     14.59 o
  10  16   1       17.84       19.73      8.46 o
  11  16   1       84.62       97.10     21.32 o
  -9  17   1       15.21        4.66      8.76 o
  -8  17   1      353.91      364.10     17.68 o
  -7  17   1      225.54      227.32     33.31 o
  -6  17   1      574.40      608.72     42.26 o
  -5  17   1      262.37      286.32     14.59 o
  -4  17   1      135.49      141.64      7.16 o
  -3  17   1       27.21       26.85      5.73 o
  -2  17   1       12.19        8.24      6.30 o
  -1  17   1       24.71       18.13      4.76 o
   0  17   1       45.42       54.95     10.49 o
   1  17   1       24.72       26.64      5.48 o
   2  17   1       12.16       12.45      4.74 o
   3  17   1       27.19       33.66      5.88 o
   4  17   1      135.34      140.90      7.02 o
   5  17   1      262.42      291.24     32.09 o
   6  17   1      574.34      596.27     24.99 o
   7  17   1      225.52      235.51     42.09 o
   8  17   1      353.97      356.00     21.98 o
   9  17   1       15.23       35.96     11.94 o
  -8  18   1       43.30       38.96     12.42 o
  -7  18   1      107.86      108.85     31.00 o
  -6  18   1       32.39       31.89      9.51 o
  -5  18   1       55.27       43.54      8.24 o
  -4  18   1      112.28      100.85     10.41 o
  -3  18   1       41.86       28.25      5.24 o
  -2  18   1       36.41       38.65      9.66 o
  -1  18   1       46.93       56.07     16.10 o
   0  18   1       46.69       42.06      5.91 o
   1  18   1       47.08       46.76      5.69 o
   2  18   1       36.46       39.13     13.63 o
   3  18   1       41.79       29.73      7.06 o
   4  18   1      112.08      103.69      8.78 o
   5  18   1       55.20       41.43      8.33 o
   6  18   1       32.38       62.97      8.52 o
   7  18   1      107.66      113.28      8.91 o
   8  18   1       43.31       47.71     17.42 o
  -5  19   1      113.72      109.57      9.80 o
  -4  19   1      128.17      102.64      8.14 o
  -3  19   1       67.90       68.21     16.45 o
  -2  19   1       62.68       65.62     10.28 o
  -1  19   1       44.97       41.52      7.00 o
   0  19   1      204.94      189.70     10.06 o
   1  19   1       45.05       46.09      6.88 o
   2  19   1       62.62       74.30     11.32 o
   3  19   1       67.83       78.49      8.37 o
   4  19   1      128.04      121.04     17.82 o
   5  19   1      113.93      130.78     20.72 o
  -1   2   2     9551.79     9311.39    189.86 o
   0   2   2       90.52      110.57      7.84 o
   1   2   2     9553.61     9107.33    167.82 o
   2   2   2     1214.56     1247.12     15.67 o
  -2   3   2     3437.60     3396.70     43.11 o
  -1   3   2     8482.30     8341.23    127.79 o
   0   3   2     5576.54     5645.69    137.57 o
   1   3   2     8482.82     8311.00    102.79 o
   2   3   2     3439.18     3524.14     49.82 o
   3   3   2        5.27        4.50      1.39 o
  -3   4   2     2780.60     2840.23     33.09 o
  -2   4   2      489.00      482.67     15.80 o
  -1   4   2     1056.22      995.19     19.11 o
   0   4   2     1640.32     1574.56     18.59 o
   1   4   2     1056.96      988.15     13.16 o
   2   4   2      489.07      487.81      6.15 o
   3   4   2     2781.44     2867.15     31.38 o
   4   4   2       71.62       56.96      1.78 o
  -4   5   2      794.31      802.18     10.14 o
  -3   5   2      406.61      437.97      7.49 o
  -2   5   2     2623.32     2743.09     33.44 o
  -1   5   2       49.03       54.75      2.20 o
   0   5   2      538.88      544.07      6.93 o
   1   5   2       49.03       54.25      1.99 o
   2   5   2     2623.22     2687.24     59.61 o
   3   5   2      407.13      422.28      8.66 o
   4   5   2      794.30      803.90      9.89 o
   5   5   2        9.16       10.35      1.78 o
  -5   6   2      630.69      673.22     10.91 o
  -4   6   2      396.63      378.18      5.95 o
  -3   6   2      271.05      269.72      4.31 o
  -2   6   2     2618.55     2865.02     30.34 o
  -1   6   2     1293.82     1480.88     17.46 o
   0   6   2      377.55      350.27      5.39 o
   1   6   2     1293.72     1463.69     22.24 o
   2   6   2     2618.90     2846.82     32.51 o
   3   6   2      271.17      269.31      4.02 o
   4   6   2      397.04      372.84      5.72 o
   5   6   2      630.70      675.76      9.77 o
   6   6   2     2847.74     3067.14     40.69 o
  -6   7   2      130.92      160.97      4.00 o
  -5   7   2     1279.61     1356.44     18.82 o
  -4   7   2      591.42      621.82      9.34 o
  -3   7   2      599.49      621.73      9.37 o
  -2   7   2     1268.12     1154.07     43.28 o
  -1   7   2     1020.98     1095.16     14.44 o
   0   7   2     2781.12     2950.66     36.58 o
   1   7   2     1021.06     1071.89     27.92 o
   2   7   2     1269.03     1197.88     18.41 o
   3   7   2      599.43      627.78      9.17 o
   4   7   2      591.45      640.33      8.73 o
   5   7   2     1279.99     1327.17     42.74 o
   6   7   2      130.83      162.03      8.07 o
   7   7   2      548.38      490.85      8.50 o
  -7   8   2      450.67      448.51      8.31 o
  -6   8   2       95.51       95.59      3.25 o
  -5   8   2      227.81      254.61      5.22 o
  -4   8   2      201.70      189.41      3.76 o
  -3   8   2      386.68      375.50     11.29 o
  -2   8   2      588.91      613.21      9.74 o
  -1   8   2      122.00      123.28      2.75 o
   0   8   2        1.26        0.00      1.42 o
   1   8   2      122.02      126.26      2.87 o
   2   8   2      589.05      601.92     20.26 o
   3   8   2      386.73      365.12      6.33 o
   4   8   2      201.84      195.82      4.41 o
   5   8   2      227.99      256.52      6.18 o
   6   8   2       95.55       86.21      2.77 o
   7   8   2      450.78      440.81      7.89 o
   8   8   2      231.70      244.83      5.72 o
  -8   9   2      197.53      195.96      5.38 o
  -7   9   2      200.92      196.27      5.27 o
  -6   9   2       26.06       25.36      3.70 o
  -5   9   2      129.09      118.11      3.16 o
  -4   9   2      320.54      298.57      5.84 o
  -3   9   2      498.49      512.02      8.71 o
  -2   9   2      547.98      526.57      9.37 o
  -1   9   2      452.06      463.08      8.04 o
   0   9   2     1321.97     1315.89     21.33 o
   1   9   2      451.89      463.23      7.98 o
   2   9   2      547.94      538.57     11.46 o
   3   9   2      498.66      510.38      9.80 o
   4   9   2      320.85      316.63      7.72 o
   5   9   2      129.20      117.47      6.29 o
   6   9   2       26.07       23.12      8.70 o
   7   9   2      200.91      202.78      8.11 o
   8   9   2      197.52      187.35      5.38 o
   9   9   2      506.26      500.17     10.36 o
  -9  10   2        4.71        5.28      5.50 o
  -8  10   2      162.03      141.27      5.73 o
  -7  10   2      558.16      551.39     10.27 o
  -6  10   2      169.09      155.75      8.98 o
  -5  10   2      660.22      630.54     21.49 o
  -4  10   2     1262.74     1276.66     22.10 o
  -3  10   2      349.66      356.61      7.25 o
  -2  10   2     1073.35     1115.94     20.44 o
  -1  10   2      877.30      846.12     21.09 o
   0  10   2       12.98       20.90      4.07 o
   1  10   2      877.24      848.73     16.21 o
   2  10   2     1073.45     1110.25     19.43 o
   3  10   2      349.36      346.88     13.61 o
   4  10   2     1262.80     1244.73     19.72 o
   5  10   2      660.10      637.35     11.26 o
   6  10   2      169.19      174.31      4.93 o
   7  10   2      558.38      535.13     11.17 o
   8  10   2      161.92      151.49      8.07 o
   9  10   2        4.71        7.62      6.52 o
  10  10   2       12.41       12.12      5.85 o
 -10  11   2       54.77       49.14      3.60 o
  -9  11   2       90.64       71.65      3.72 o
  -8  11   2      475.64      458.61     10.12 o
  -7  11   2      126.76      115.43      4.47 o
  -6  11   2      837.30      802.73     14.62 o
  -5  11   2      165.58      168.18      7.38 o
  -4  11   2      918.01      898.08     20.03 o
  -3  11   2      182.34      189.27      5.17 o
  -2  11   2      445.34      360.29     12.93 o
  -1  11   2      645.71      656.98     14.98 o
   0  11   2     1512.62     1558.76     35.32 o
   1  11   2      645.59      630.87     20.76 o
   2  11   2      445.47      397.40      9.24 o
   3  11   2      182.20      172.49     13.89 o
   4  11   2      918.35      894.17     15.14 o
   5  11   2      165.59      177.99     13.30 o
   6  11   2      837.56      804.21     14.58 o
   7  11   2      126.80      118.89      4.48 o
   8  11   2      475.82      461.00     10.50 o
   9  11   2       90.59       76.07      3.97 o
  10  11   2       54.80       53.90      4.09 o
  11  11   2       14.26       17.94      3.60 o
 -11  12   2       93.47      120.49      7.61 o
 -10  12   2       15.97       23.28      4.45 o
  -9  12   2      215.48      191.72      6.42 o
  -8  12   2      172.67      163.52      5.40 o
  -7  12   2      200.57      172.03      5.45 o
  -6  12   2      190.40      159.29      5.60 o
  -5  12   2      327.83      330.48      8.25 o
  -4  12   2      242.63      225.13      6.02 o
  -3  12   2       17.11       18.92      2.91 o
  -2  12   2      292.88      298.31     13.29 o
  -1  12   2      352.67      359.12     10.77 o
   0  12   2       12.52        6.37      3.37 o
   1  12   2      352.73      378.76     19.10 o
   2  12   2      292.94      300.33      7.82 o
   3  12   2       17.05       14.83      3.01 o
   4  12   2      242.65      227.56      5.93 o
   5  12   2      327.96      335.61      7.85 o
   6  12   2      190.59      158.89     12.98 o
   7  12   2      200.65      174.60     14.10 o
   8  12   2      172.97      166.70      5.75 o
   9  12   2      215.32      196.77     16.37 o
  10  12   2       15.96        7.96      4.07 o
  11  12   2       93.58       92.32      7.21 o
  12  12   2        0.34        5.74      5.59 o
 -12  13   2       41.33       34.16      5.52 o
 -11  13   2      137.90      148.88      7.72 o
 -10  13   2       44.78       52.82      5.82 o
  -9  13   2       63.69       62.79      4.32 o
  -8  13   2      556.61      598.30     14.33 o
  -7  13   2       55.73       57.01      3.40 o
  -6  13   2       18.09       15.17      4.95 o
  -5  13   2       43.87       42.27      4.01 o
  -4  13   2       66.72       66.72      3.64 o
  -3  13   2      645.34      620.37     14.92 o
  -2  13   2      271.21      264.52     11.34 o
  -1  13   2      557.46      560.92     14.07 o
   0  13   2      342.52      383.15     15.00 o
   1  13   2      557.59      538.22     35.26 o
   2  13   2      271.18      277.17      8.36 o
   3  13   2      645.18      621.44     12.86 o
   4  13   2       66.77       59.38      3.94 o
   5  13   2       43.87       47.04      3.33 o
   6  13   2       18.12       14.16      3.67 o
   7  13   2       55.77       44.94      3.92 o
   8  13   2      556.53      571.76     14.36 o
   9  13   2       63.65       74.72      4.91 o
  10  13   2       44.88       49.46      7.36 o
  11  13   2      137.88      153.14      7.42 o
  12  13   2       41.31       43.54     11.66 o
  13  13   2      192.93      193.67     14.70 o
 -13  14   2      166.67      186.96     11.60 o
 -12  14   2       28.48       45.33      9.73 o
 -11  14   2       90.05       80.11      9.41 o
 -10  14   2       33.09       41.36     13.68 o
  -9  14   2      217.06      216.38     25.70 o
  -8  14   2       47.27       50.24      6.15 o
  -7  14   2        0.05        5.45      6.37 o
  -6  14   2      156.12      184.45      6.50 o
  -5  14   2      180.00      172.30      6.29 o
  -4  14   2       80.77       76.11      3.99 o
  -3  14   2      513.25      552.14     20.16 o
  -2  14   2      263.77      252.98      8.30 o
  -1  14   2      595.26      606.13     17.27 o
   0  14   2       19.06       13.78      3.82 o
   1  14   2      595.40      616.83     18.03 o
   2  14   2      264.03      254.32     15.82 o
   3  14   2      513.16      522.64     11.75 o
   4  14   2       80.70       73.63      7.79 o
   5  14   2      180.09      175.34     10.22 o
   6  14   2      156.27      167.16      9.94 o
   7  14   2        0.05        0.41      4.36 o
   8  14   2       47.29       42.74      4.37 o
   9  14   2      217.07      238.00     28.08 o
  10  14   2       33.10       35.67     22.91 o
  11  14   2       90.08       86.38      5.80 o
  12  14   2       28.47       32.68     15.60 o
  13  14   2      166.59      187.32     13.13 o
 -12  15   2       97.32       97.95      9.29 o
 -11  15   2      321.40      359.70     38.31 o
 -10  15   2       23.62       12.06     10.35 o
  -9  15   2       47.61       43.04     14.69 o
  -8  15   2      184.79      202.53      8.70 o
  -7  15   2      105.76      126.12      8.92 o
  -6  15   2      171.89      177.51      6.41 o
  -5  15   2      196.22      204.24      6.72 o
  -4  15   2      138.05      134.57      7.27 o
  -3  15   2       50.03       53.44      5.37 o
  -2  15   2       32.75       32.72      9.50 o
  -1  15   2       56.33       57.65      4.78 o
   0  15   2       12.53       18.15      5.96 o
   1  15   2       56.35       56.28      8.79 o
   2  15   2       32.77       38.64      4.28 o
   3  15   2       50.03       47.17      6.47 o
   4  15   2      138.02      126.50      9.04 o
   5  15   2      196.37      199.42      7.03 o
   6  15   2      171.79      172.27      9.28 o
   7  15   2      105.89      109.70      5.29 o
   8  15   2      184.79      202.04     11.66 o
   9  15   2       47.57       48.95      5.36 o
  10  15   2       23.58       30.34      5.95 o
  11  15   2      321.25      311.33     17.07 o
  12  15   2       97.43      100.43     10.41 o
 -11  16   2       34.16       38.88      8.16 o
 -10  16   2       20.73       13.54     12.18 o
  -9  16   2       96.49       93.34     11.44 o
  -8  16   2      123.73      119.15      8.30 o
  -7  16   2      284.80      302.41     12.57 o
  -6  16   2       40.00       39.71      4.63 o
  -5  16   2       22.17       30.47      9.11 o
  -4  16   2       92.20      111.08      6.74 o
  -3  16   2       23.47       21.67      4.92 o
  -2  16   2       77.66       94.47      7.38 o
  -1  16   2      310.37      307.49     21.47 o
   0  16   2       32.49       25.08      5.69 o
   1  16   2      310.55      326.29     14.88 o
   2  16   2       77.59       84.90      6.17 o
   3  16   2       23.45       30.63      5.03 o
   4  16   2       92.21       92.80     10.63 o
   5  16   2       22.22       19.35      4.14 o
   6  16   2       40.05       45.74      5.45 o
   7  16   2      284.68      325.95     11.97 o
   8  16   2      123.70      121.30      8.13 o
   9  16   2       96.51      106.13     11.88 o
  10  16   2       20.74       17.15      7.09 o
  11  16   2       34.18       39.64      9.50 o
  -9  17   2       67.11       75.09     11.94 o
  -8  17   2        2.00        8.48      7.28 o
  -7  17   2       73.41       66.01      6.78 o
  -6  17   2       11.57        1.53      7.11 o
  -5  17   2       85.87      103.86      6.88 o
  -4  17   2      119.89      119.60     26.25 o
  -3  17   2        0.60        4.42     17.72 o
  -2  17   2       42.41       50.31      6.92 o
  -1  17   2      233.17      229.56      8.79 o
   0  17   2       41.09       58.01      5.62 o
   1  17   2      233.32      232.50      7.95 o
   2  17   2       42.28       34.94      4.98 o
   3  17   2        0.59        6.49      5.48 o
   4  17   2      119.90      101.93      9.20 o
   5  17   2       86.02       74.40      6.04 o
   6  17   2       11.60        5.82      6.81 o
   7  17   2       73.46       83.27      8.51 o
   8  17   2        1.98       -5.73      7.61 o
   9  17   2       67.11       65.05     20.59 o
  -7  18   2       24.29       14.32     15.51 o
  -6  18   2       16.93       17.12      7.42 o
  -5  18   2      173.16      176.07     16.58 o
  -4  18   2      229.62      198.99     16.80 o
  -3  18   2       36.83       23.25      5.65 o
  -2  18   2       43.56       51.47     16.45 o
  -1  18   2      121.50      120.16     21.40 o
   0  18   2       36.98       36.15      5.75 o
   1  18   2      121.51      115.71      6.58 o
   2  18   2       43.57       56.47     13.51 o
   3  18   2       36.84       47.91     15.03 o
   4  18   2      229.61      233.85     15.33 o
   5  18   2      173.06      163.58     14.66 o
   6  18   2       16.99       21.12     17.22 o
   7  18   2       24.24       26.83     13.27 o
  -5  19   2      123.58      100.96     12.75 o
  -4  19   2        5.35        9.63     13.45 o
  -3  19   2        4.98       -4.55      8.59 o
  -2  19   2        0.05        1.99      7.50 o
  -1  19   2       30.31       40.59      8.20 o
   0  19   2       57.80       54.11      6.27 o
   1  19   2       30.32       36.36      6.11 o
   2  19   2        0.05        4.44      5.71 o
   3  19   2        4.98       15.48     16.48 o
   4  19   2        5.34        1.71      6.52 o
   5  19   2      123.64      120.86     11.92 o
   0   1   3     8513.46     8415.88    148.46 o
   1   1   3    18209.71    17658.12    481.92 o
  -1   2   3     4545.61     4334.18     52.39 o
   0   2   3     6325.31     5954.59    137.13 o
   1   2   3     4545.77     4328.09     53.51 o
   2   2   3     1055.40      965.40     32.22 o
  -2   3   3     9428.90     9386.01    120.35 o
  -1   3   3     4991.57     4787.25     52.61 o
   0   3   3     6740.33     6517.95     73.29 o
   1   3   3     4991.15     4786.05    112.82 o
   2   3   3     9430.01     9555.92    136.71 o
   3   3   3       71.93       67.67      1.65 o
  -3   4   3     3015.85     3207.64     37.50 o
  -2   4   3     1308.75     1336.21     17.24 o
  -1   4   3     1367.08     1306.93     21.44 o
   0   4   3       18.27       39.00      2.17 o
   1   4   3     1368.04     1303.83     34.43 o
   2   4   3     1308.80     1363.04     15.46 o
   3   4   3     3015.44     3224.84     49.19 o
   4   4   3       17.68       17.58      1.12 o
  -4   5   3     3081.50     3117.80     39.37 o
  -3   5   3     1091.35     1152.26     14.54 o
  -2   5   3     2183.02     2262.19     27.46 o
  -1   5   3      535.55      502.51     10.81 o
   0   5   3     1347.33     1308.82     17.45 o
   1   5   3      535.63      495.71      6.81 o
   2   5   3     2182.61     2251.25     27.06 o
   3   5   3     1091.03     1149.07     13.05 o
   4   5   3     3080.19     3067.89     41.11 o
   5   5   3      371.60      381.17     11.82 o
  -5   6   3     1323.17     1291.76     17.47 o
  -4   6   3     2730.73     2988.31     39.86 o
  -3   6   3     1235.28     1300.13     16.40 o
  -2   6   3     3933.22     4403.35     49.31 o
  -1   6   3      999.27     1085.40     16.28 o
   0   6   3     4437.97     4722.66     56.47 o
   1   6   3      999.16     1070.26     13.44 o
   2   6   3     3933.65     4391.49     47.50 o
   3   6   3     1234.85     1306.17     15.77 o
   4   6   3     2730.80     2953.60     35.14 o
   5   6   3     1323.44     1274.09     18.41 o
   6   6   3       42.63       53.24      2.06 o
  -6   7   3      372.26      349.87      7.65 o
  -5   7   3      182.30      169.90      6.16 o
  -4   7   3      804.96      825.03     12.29 o
  -3   7   3      503.60      563.63      9.31 o
  -2   7   3      507.18      559.50      8.30 o
  -1   7   3      859.55      881.75     11.40 o
   0   7   3       87.60       93.48      2.00 o
   1   7   3      859.22      874.36     12.45 o
   2   7   3      507.40      561.11      8.01 o
   3   7   3      503.47      588.86     12.26 o
   4   7   3      805.19      823.71     11.42 o
   5   7   3      182.48      182.70      3.52 o
   6   7   3      372.34      352.22      6.44 o
   7   7   3       86.55       75.24      2.80 o
  -7   8   3      943.27      934.94     23.14 o
  -6   8   3      642.88      669.17     11.68 o
  -5   8   3      153.05      130.78      3.67 o
  -4   8   3      140.40      158.72      3.51 o
  -3   8   3      162.36      136.84      3.05 o
  -2   8   3      640.80      703.78     10.55 o
  -1   8   3     1281.25     1358.73     18.82 o
   0   8   3      919.90      992.37     15.11 o
   1   8   3     1281.20     1332.17     23.11 o
   2   8   3      640.84      709.22     11.44 o
   3   8   3      162.45      134.39      3.75 o
   4   8   3      140.42      157.53      3.62 o
   5   8   3      153.10      131.45     11.53 o
   6   8   3      642.71      665.72     10.43 o
   7   8   3      943.59      945.35     29.99 o
   8   8   3     1092.18      991.55     16.50 o
  -8   9   3       14.70        9.38      3.10 o
  -7   9   3      322.75      272.29      5.69 o
  -6   9   3      354.59      339.80      7.54 o
  -5   9   3      164.37      187.03      4.06 o
  -4   9   3     1667.65     1720.45     25.12 o
  -3   9   3      222.06      188.53      8.88 o
  -2   9   3       29.79       31.49      1.66 o
  -1   9   3      206.40      211.26      5.25 o
   0   9   3      681.39      700.44     12.19 o
   1   9   3      206.37      212.05      5.07 o
   2   9   3       29.87       33.88      2.95 o
   3   9   3      222.09      188.71      4.32 o
   4   9   3     1667.66     1763.42     27.37 o
   5   9   3      164.30      184.11      4.87 o
   6   9   3      354.32      341.38      6.04 o
   7   9   3      322.82      278.83      5.76 o
   8   9   3       14.60        8.45      3.02 o
   9   9   3      213.99      204.57      5.59 o
  -9  10   3       61.27       57.28      6.74 o
  -8  10   3      513.20      498.15     11.31 o
  -7  10   3       35.24       26.28      5.50 o
  -6  10   3      821.06      830.53     20.36 o
  -5  10   3      819.18      829.09     14.35 o
  -4  10   3      140.67      161.93      4.00 o
  -3  10   3      614.21      575.55     12.47 o
  -2  10   3      595.29      590.01     11.55 o
  -1  10   3      684.19      681.99     15.04 o
   0  10   3      136.85      113.08      7.85 o
   1  10   3      683.82      691.66     13.29 o
   2  10   3      595.02      594.27     16.68 o
   3  10   3      613.78      576.84     10.22 o
   4  10   3      140.58      165.38      4.12 o
   5  10   3      818.78      827.13     13.56 o
   6  10   3      821.55      807.63     13.31 o
   7  10   3       35.19       34.40      2.87 o
   8  10   3      513.01      499.47     10.75 o
   9  10   3       61.16       58.44      3.74 o
  10  10   3       56.64       49.82      3.75 o
 -10  11   3      166.66      150.16      5.77 o
  -9  11   3       37.43       32.70      2.99 o
  -8  11   3      344.89      328.02      8.08 o
  -7  11   3      285.26      273.80      6.66 o
  -6  11   3      274.91      272.81      7.21 o
  -5  11   3      400.01      401.26      9.68 o
  -4  11   3      119.67      104.16      4.17 o
  -3  11   3      353.00      312.33      9.39 o
  -2  11   3      237.07      223.87      6.22 o
  -1  11   3     1797.08     1837.32     33.36 o
   0  11   3      154.13      149.24      9.37 o
   1  11   3     1797.42     1806.71     34.04 o
   2  11   3      237.46      237.43     14.77 o
   3  11   3      353.14      305.21      7.13 o
   4  11   3      119.72      102.18      7.76 o
   5  11   3      400.22      394.10      8.46 o
   6  11   3      274.99      261.06      6.50 o
   7  11   3      285.11      276.88     15.44 o
   8  11   3      344.80      320.80     11.75 o
   9  11   3       37.46       30.46      8.56 o
  10  11   3      166.55      155.78      5.56 o
  11  11   3      127.05      142.10      5.66 o
 -11  12   3      174.38      186.36      9.20 o
 -10  12   3      146.79      144.30      6.05 o
  -9  12   3       46.21       48.39      4.11 o
  -8  12   3       11.22        7.42      2.82 o
  -7  12   3      100.97      112.05     15.70 o
  -6  12   3       82.35       76.81      4.65 o
  -5  12   3     1041.65      957.09     17.04 o
  -4  12   3     1009.91      983.28     17.27 o
  -3  12   3      984.81      978.33     18.03 o
  -2  12   3      138.14      122.54      4.89 o
  -1  12   3      279.83      258.26      7.58 o
   0  12   3       24.09       17.12      6.33 o
   1  12   3      279.98      254.64      7.30 o
   2  12   3      138.22      116.95      8.85 o
   3  12   3      984.73      988.66     17.82 o
   4  12   3     1009.27      972.19     16.58 o
   5  12   3     1041.45     1015.81     27.60 o
   6  12   3       82.35       66.27      4.74 o
   7  12   3      101.08      105.03      4.29 o
   8  12   3       11.23        6.81      2.86 o
   9  12   3       46.35       50.85     18.45 o
  10  12   3      146.99      147.59      8.62 o
  11  12   3      174.22      181.99      9.88 o
  12  12   3       10.43       20.62     13.38 o
 -12  13   3      354.28      367.18     25.52 o
 -11  13   3      287.88      327.83     10.95 o
 -10  13   3      137.16      156.10      8.51 o
  -9  13   3       10.19        3.94      4.99 o
  -8  13   3      125.59      125.96     14.44 o
  -7  13   3       44.97       47.53      3.35 o
  -6  13   3      115.81      117.07      4.73 o
  -5  13   3       89.44       82.88      7.93 o
  -4  13   3      420.32      415.69      9.27 o
  -3  13   3       55.01       73.30      4.93 o
  -2  13   3      192.60      169.01      6.09 o
  -1  13   3      227.43      250.94     21.94 o
   0  13   3       24.21       17.19      8.35 o
   1  13   3      227.43      226.00      9.50 o
   2  13   3      192.70      174.62      6.89 o
   3  13   3       55.09       60.59      4.15 o
   4  13   3      420.22      409.53     21.59 o
   5  13   3       89.31       93.25      4.35 o
   6  13   3      115.81      107.94      4.82 o
   7  13   3       44.86       51.81      4.28 o
   8  13   3      125.64      117.11      5.07 o
   9  13   3       10.20        6.07      4.67 o
  10  13   3      137.25      151.76      7.27 o
  11  13   3      287.92      305.02     10.95 o
  12  13   3      354.48      367.11     14.79 o
  13  13   3      504.06      524.08     23.17 o
 -13  14   3       87.16       89.03     10.13 o
 -12  14   3        1.46        5.04      8.25 o
 -11  14   3       56.09       76.88     11.00 o
 -10  14   3       75.21       70.98      5.70 o
  -9  14   3       50.94       51.53      6.21 o
  -8  14   3       71.13       77.22      9.01 o
  -7  14   3       91.23       90.53      6.16 o
  -6  14   3      153.17      142.83      5.85 o
  -5  14   3       30.95       28.68      3.55 o
  -4  14   3       42.87       34.77      3.31 o
  -3  14   3        1.92        3.00      3.98 o
  -2  14   3       61.08       65.44      5.14 o
  -1  14   3      175.39      165.95     30.65 o
   0  14   3        0.14        6.17      5.20 o
   1  14   3      175.35      159.45      7.65 o
   2  14   3       61.01       58.60      5.29 o
   3  14   3        1.90        4.99      4.67 o
   4  14   3       42.95       25.25      5.37 o
   5  14   3       30.94       25.76      6.64 o
   6  14   3      153.34      147.36      5.81 o
   7  14   3       91.15       82.78      5.62 o
   8  14   3       71.17       60.56     10.06 o
   9  14   3       50.95       51.90      5.17 o
  10  14   3       75.09       77.27      7.49 o
  11  14   3       56.14       58.17     17.25 o
  12  14   3        1.47       -1.22      7.71 o
  13  14   3       87.06       95.59      9.38 o
 -12  15   3        2.50        6.78      8.98 o
 -11  15   3      118.59      108.51      8.44 o
 -10  15   3      139.17      153.96     19.29 o
  -9  15   3       58.89       68.87      7.42 o
  -8  15   3       19.02       27.79      5.57 o
  -7  15   3      269.42      281.82      9.60 o
  -6  15   3       23.58       19.09     14.30 o
  -5  15   3       18.28       17.25      3.74 o
  -4  15   3       98.72       88.89      5.82 o
  -3  15   3      186.88      200.75     13.48 o
  -2  15   3       43.34       37.95      4.82 o
  -1  15   3      161.50      164.15      6.84 o
   0  15   3      146.58      135.27      6.59 o
   1  15   3      161.35      138.91     10.78 o
   2  15   3       43.24       44.79      4.91 o
   3  15   3      186.94      194.90      7.07 o
   4  15   3       98.80       93.28      4.86 o
   5  15   3       18.30       18.58      3.89 o
   6  15   3       23.59       15.85      4.84 o
   7  15   3      269.39      298.11     10.67 o
   8  15   3       19.07       23.65      4.86 o
   9  15   3       58.89       71.41      6.63 o
  10  15   3      139.22      116.23      8.67 o
  11  15   3      118.59      130.54     10.00 o
  12  15   3        2.50       -4.36      6.66 o
 -11  16   3      151.74      174.07     13.15 o
 -10  16   3       90.38       93.07     23.62 o
  -9  16   3      147.88      155.80     13.53 o
  -8  16   3       28.74       29.11      8.89 o
  -7  16   3        5.94       -0.17      5.19 o
  -6  16   3      392.15      390.46     12.56 o
  -5  16   3       41.79       45.24      6.39 o
  -4  16   3      215.19      240.81     14.49 o
  -3  16   3      291.09      302.05      9.78 o
  -2  16   3       34.07       34.76      7.03 o
  -1  16   3      218.20      229.66      8.45 o
   0  16   3        0.26        0.32      4.57 o
   1  16   3      218.02      231.33     13.48 o
   2  16   3       34.05       29.72      4.84 o
   3  16   3      291.00      318.80     11.03 o
   4  16   3      215.21      231.38     27.40 o
   5  16   3       41.85       41.31      5.93 o
   6  16   3      392.05      377.92     14.55 o
   7  16   3        5.92       -1.47      6.26 o
   8  16   3       28.75       39.70     11.81 o
   9  16   3      148.00      139.58      8.10 o
  10  16   3       90.35       90.97      7.56 o
  11  16   3      151.80      143.30     11.09 o
  -9  17   3       44.70       39.66      8.16 o
  -8  17   3        7.87       19.75      6.84 o
  -7  17   3       55.47       70.52     35.60 o
  -6  17   3       77.36       85.30      6.91 o
  -5  17   3       84.29       98.81     10.79 o
  -4  17   3       42.65       37.26      7.55 o
  -3  17   3       30.85       19.01      6.43 o
  -2  17   3      226.20      226.33     16.94 o
  -1  17   3      245.85      268.03     10.69 o
   0  17   3        3.33       -2.26      5.05 o
   1  17   3      245.85      234.37      8.55 o
   2  17   3      226.13      246.08     12.03 o
   3  17   3       30.87       33.43      8.58 o
   4  17   3       42.63       38.55     13.12 o
   5  17   3       84.32      108.70     17.99 o
   6  17   3       77.25       76.11      7.63 o
   7  17   3       55.56       59.89      7.06 o
   8  17   3        7.82       25.95      7.59 o
   9  17   3       44.71       55.15     12.19 o
  -7  18   3       84.15       73.34      9.03 o
  -6  18   3      279.96      246.48     10.70 o
  -5  18   3      363.86      350.27     17.69 o
  -4  18   3       36.36       40.92      5.82 o
  -3  18   3       65.89       70.08      7.14 o
  -2  18   3       74.12       80.85      9.96 o
  -1  18   3       46.52       47.92      5.75 o
   0  18   3       20.03       25.97      8.71 o
   1  18   3       46.38       55.38      6.66 o
   2  18   3       74.17       98.50      6.85 o
   3  18   3       65.79       56.68      7.12 o
   4  18   3       36.35       47.42      6.77 o
   5  18   3      363.68      398.24     17.14 o
   6  18   3      280.04      277.49     43.71 o
   7  18   3       84.11       70.42     10.78 o
  -4  19   3      301.48      287.68     17.20 o
  -3  19   3       12.60       -0.61      7.78 o
  -2  19   3      211.21      184.19     11.42 o
  -1  19   3       50.20       66.27      8.66 o
   0  19   3      143.45      138.41      9.78 o
   1  19   3       50.16       46.24      7.35 o
   2  19   3      211.24      206.48     10.25 o
   3  19   3       12.56        6.22      4.67 o
   4  19   3      301.35      310.70     17.41 o
   0   0   4     5015.80     4764.02    110.80 o
   0   1   4     5714.29     5499.16    110.33 o
   1   1   4    61002.35    57692.72   2020.66 o
  -1   2   4     9846.63     9617.78    127.52 o
   0   2   4     6657.42     6529.74    109.80 o
   1   2   4     9845.90     9515.65    266.35 o
   2   2   4       33.75       35.44      2.25 o
  -2   3   4     4070.23     4060.79     51.14 o
  -1   3   4      643.05      616.00      7.59 o
   0   3   4     6497.07     6223.56    191.87 o
   1   3   4      642.67      596.45      7.98 o
   2   3   4     4069.75     4154.13     51.34 o
   3   3   4     1859.04     1850.00     38.74 o
  -3   4   4     4472.42     4655.57    131.63 o
  -2   4   4     4979.84     4990.32     61.46 o
  -1   4   4     8624.70     8962.13    189.66 o
   0   4   4     1311.77     1233.51     16.46 o
   1   4   4     8622.65     8863.08    108.67 o
   2   4   4     4979.77     4952.61    103.63 o
   3   4   4     4472.07     4681.22     90.41 o
   4   4   4     2149.48     2416.02     34.64 o
  -4   5   4     1528.52     1636.14     31.54 o
  -3   5   4      953.30     1023.73     19.78 o
  -2   5   4     6629.99     7287.09     84.97 o
  -1   5   4     1747.99     1961.95     21.90 o
   0   5   4      893.62      899.70     11.55 o
   1   5   4     1748.19     1977.72     24.43 o
   2   5   4     6630.88     7213.22     81.73 o
   3   5   4      952.96     1041.87     13.17 o
   4   5   4     1528.75     1603.74     17.51 o
   5   5   4     6448.71     6837.54     83.10 o
  -5   6   4     1802.85     1841.79     27.80 o
  -4   6   4      548.15      508.40      8.26 o
  -3   6   4      359.50      422.12     13.97 o
  -2   6   4     4190.85     4609.49     52.85 o
  -1   6   4     4837.00     5101.41     50.60 o
   0   6   4       76.71      123.27      2.31 o
   1   6   4     4835.20     5084.41     81.98 o
   2   6   4     4190.23     4550.36     52.92 o
   3   6   4      359.50      421.21      6.20 o
   4   6   4      548.25      519.34      7.30 o
   5   6   4     1802.78     1862.58     24.88 o
   6   6   4     1273.92     1241.94     17.13 o
  -6   7   4     1342.45     1372.16     19.38 o
  -5   7   4      824.13      840.39     18.24 o
  -4   7   4      786.31      760.93     11.46 o
  -3   7   4      966.34     1001.43     17.19 o
  -2   7   4     2238.15     2531.10     33.13 o
  -1   7   4     1576.37     1694.23     23.39 o
   0   7   4      203.98      175.52      3.77 o
   1   7   4     1576.62     1686.53     22.55 o
   2   7   4     2238.33     2538.95     34.15 o
   3   7   4      966.40      993.53     14.75 o
   4   7   4      786.32      787.91     12.18 o
   5   7   4      824.14      802.90     10.95 o
   6   7   4     1343.26     1383.80     19.39 o
   7   7   4     4397.00     4602.71     59.21 o
  -7   8   4     3183.20     3131.37     44.20 o
  -6   8   4      178.78      176.25      4.25 o
  -5   8   4     1095.06     1045.96     15.53 o
  -4   8   4       26.88       30.71      2.84 o
  -3   8   4      605.65      667.38      9.46 o
  -2   8   4     1520.62     1632.08     22.82 o
  -1   8   4      315.43      277.84      6.84 o
   0   8   4        0.39        2.39      1.44 o
   1   8   4      315.29      285.25      5.56 o
   2   8   4     1520.60     1601.54     22.71 o
   3   8   4      605.18      657.57     20.47 o
   4   8   4       26.94       28.75      2.19 o
   5   8   4     1095.27     1028.91     14.87 o
   6   8   4      178.79      179.66      3.74 o
   7   8   4     3182.53     3136.32     38.95 o
   8   8   4       66.40       76.98      3.77 o
  -8   9   4     1276.86     1150.70     20.76 o
  -7   9   4      657.41      638.08     22.56 o
  -6   9   4      342.12      376.38      7.38 o
  -5   9   4      838.85      841.79     20.52 o
  -4   9   4      603.56      631.80     10.31 o
  -3   9   4     2456.25     2442.76     35.16 o
  -2   9   4     1431.72     1437.84     32.93 o
  -1   9   4     1926.96     2050.45     32.57 o
   0   9   4     1625.11     1733.34     27.82 o
   1   9   4     1926.94     2018.37     31.25 o
   2   9   4     1432.41     1486.44     56.31 o
   3   9   4     2455.93     2431.96     34.09 o
   4   9   4      603.77      608.22     12.50 o
   5   9   4      838.64      852.27     12.96 o
   6   9   4      341.86      371.58      6.57 o
   7   9   4      657.37      611.95     24.07 o
   8   9   4     1277.24     1193.24     21.05 o
   9   9   4      473.93      445.97     10.67 o
  -9  10   4       13.59        8.09      3.08 o
  -8  10   4      642.97      666.99     13.10 o
  -7  10   4      285.16      271.69     17.03 o
  -6  10   4      186.68      172.23      5.04 o
  -5  10   4      336.50      343.22     13.12 o
  -4  10   4      192.17      154.75     11.71 o
  -3  10   4     2247.77     2216.86     46.08 o
  -2  10   4     2456.35     2325.70     33.99 o
  -1  10   4       34.35       32.76      2.69 o
   0  10   4      396.63      404.31      7.01 o
   1  10   4       34.45       34.44      3.08 o
   2  10   4     2456.52     2333.56     33.88 o
   3  10   4     2247.23     2290.17     33.29 o
   4  10   4      192.28      152.95      3.87 o
   5  10   4      336.59      349.45      6.87 o
   6  10   4      186.68      168.50      6.11 o
   7  10   4      285.08      276.06      6.67 o
   8  10   4      642.86      655.01     12.76 o
   9  10   4       13.56       13.00      2.73 o
  10  10   4        1.90        4.40      3.10 o
 -10  11   4       66.40       61.94      3.71 o
  -9  11   4      133.57      125.44      6.34 o
  -8  11   4      214.18      227.97      7.28 o
  -7  11   4      390.15      380.44     12.81 o
  -6  11   4      478.79      453.48      9.29 o
  -5  11   4       40.48       30.64      4.48 o
  -4  11   4       34.91       52.72      7.67 o
  -3  11   4     2765.83     2551.88     45.06 o
  -2  11   4      346.20      347.44      7.16 o
  -1  11   4      321.18      274.80      7.07 o
   0  11   4        0.00        4.36      2.81 o
   1  11   4      321.04      276.11      6.16 o
   2  11   4      346.49      341.76      7.35 o
   3  11   4     2765.08     2607.56     38.50 o
   4  11   4       34.91       42.00      4.19 o
   5  11   4       40.55       26.91      6.17 o
   6  11   4      478.90      436.33     29.52 o
   7  11   4      390.24      407.05      8.96 o
   8  11   4      214.25      215.78      6.41 o
   9  11   4      133.58      117.37      4.50 o
  10  11   4       66.50       67.61      5.83 o
  11  11   4        4.59        4.93      3.79 o
 -11  12   4       83.66       82.45      8.56 o
 -10  12   4      322.35      326.25      9.65 o
  -9  12   4      342.71      337.64     12.73 o
  -8  12   4      382.58      415.23     11.48 o
  -7  12   4      127.92      125.49      9.86 o
  -6  12   4       63.58       70.07      3.77 o
  -5  12   4      191.65      184.87      5.11 o
  -4  12   4      241.85      231.56      8.64 o
  -3  12   4      120.55      138.28      6.59 o
  -2  12   4      139.77      131.86      5.59 o
  -1  12   4      478.40      440.71     10.80 o
   0  12   4      157.99      157.22      7.29 o
   1  12   4      478.46      447.81      9.26 o
   2  12   4      140.00      145.37      6.43 o
   3  12   4      120.36      139.86      4.42 o
   4  12   4      241.61      217.57      5.80 o
   5  12   4      191.60      176.04      9.42 o
   6  12   4       63.54       64.94      5.92 o
   7  12   4      127.77      123.42      5.13 o
   8  12   4      382.52      407.03      9.70 o
   9  12   4      342.43      368.77      9.57 o
  10  12   4      322.19      348.36     13.97 o
  11  12   4       83.61       87.00      8.42 o
  12  12   4        4.46        7.09      5.44 o
 -12  13   4      296.61      315.59     16.33 o
 -11  13   4       64.38       78.74      6.24 o
 -10  13   4      229.82      249.93      9.67 o
  -9  13   4      426.85      485.82     14.33 o
  -8  13   4       77.35       82.56     13.56 o
  -7  13   4      139.15      142.19     11.53 o
  -6  13   4       65.92       68.85      9.34 o
  -5  13   4       67.50       58.29      3.63 o
  -4  13   4      266.53      249.20      7.00 o
  -3  13   4      203.37      205.01     10.88 o
  -2  13   4       69.24       76.93      4.90 o
  -1  13   4       35.49       42.42     10.44 o
   0  13   4      317.98      344.04     10.55 o
   1  13   4       35.44       28.54      3.93 o
   2  13   4       69.21       75.47      6.28 o
   3  13   4      203.39      187.63      5.84 o
   4  13   4      266.13      242.53     13.09 o
   5  13   4       67.40       59.38      3.66 o
   6  13   4       65.70       61.98      3.77 o
   7  13   4      139.27      141.14      9.00 o
   8  13   4       77.20       81.57      6.18 o
   9  13   4      426.92      487.29     14.64 o
  10  13   4      229.89      237.45     13.79 o
  11  13   4       64.28       64.76      6.90 o
  12  13   4      296.51      317.52     13.29 o
  13  13   4      863.02      852.53     28.72 o
 -13  14   4      113.42      137.20      9.51 o
 -12  14   4       92.79       83.04      8.72 o
 -11  14   4      344.33      378.73     16.68 o
 -10  14   4      126.40      129.00      6.48 o
  -9  14   4      140.56      146.01      7.34 o
  -8  14   4      433.59      475.41     20.40 o
  -7  14   4      168.79      171.81      7.19 o
  -6  14   4      179.31      174.61      6.23 o
  -5  14   4      331.84      313.65      8.37 o
  -4  14   4      350.99      383.76     25.71 o
  -3  14   4       16.81       21.74      4.07 o
  -2  14   4      323.77      333.96     17.15 o
  -1  14   4      268.07      269.94      9.77 o
   0  14   4       18.50       26.35      5.30 o
   1  14   4      267.91      249.29     13.52 o
   2  14   4      323.70      316.02     25.38 o
   3  14   4       16.77       15.91      3.30 o
   4  14   4      351.09      382.09     24.68 o
   5  14   4      331.76      332.33     17.87 o
   6  14   4      179.58      174.86      9.32 o
   7  14   4      168.83      170.92     12.29 o
   8  14   4      433.42      479.77     20.98 o
   9  14   4      140.51      166.08      8.85 o
  10  14   4      126.48      155.72     19.54 o
  11  14   4      344.35      356.39     22.81 o
  12  14   4       92.85      102.75     25.14 o
  13  14   4      113.41      128.92     10.90 o
 -12  15   4       98.79      111.20     12.21 o
 -11  15   4       23.16       16.30      5.76 o
 -10  15   4       44.72       48.65      5.58 o
  -9  15   4       22.47       26.54      5.87 o
  -8  15   4      114.29      119.16      6.77 o
  -7  15   4       90.07      102.66     12.51 o
  -6  15   4      186.19      207.78      7.91 o
  -5  15   4       32.14       46.30      4.93 o
  -4  15   4       94.73       90.33     11.49 o
  -3  15   4      233.21      253.72      9.40 o
  -2  15   4      239.93      224.64      7.93 o
  -1  15   4      332.18      346.02     10.38 o
   0  15   4       97.04      108.75      5.62 o
   1  15   4      332.44      357.88     12.93 o
   2  15   4      240.05      241.32      9.78 o
   3  15   4      233.18      236.28     13.69 o
   4  15   4       94.78       96.16      5.38 o
   5  15   4       32.15       31.95      6.06 o
   6  15   4      186.21      187.43      7.74 o
   7  15   4       90.01      103.87      6.93 o
   8  15   4      114.26      128.66     19.78 o
   9  15   4       22.51       23.79      6.79 o
  10  15   4       44.78       50.29      8.82 o
  11  15   4       23.15       35.12      6.81 o
  12  15   4       98.70       88.51     10.16 o
 -11  16   4       57.97       54.94      7.96 o
 -10  16   4        2.93       17.28      6.77 o
  -9  16   4       36.11       25.85      5.39 o
  -8  16   4      101.64       87.14      7.27 o
  -7  16   4        4.86        8.93     14.29 o
  -6  16   4       70.76       82.90      6.99 o
  -5  16   4      204.60      201.17     12.00 o
  -4  16   4      111.89      120.15      6.57 o
  -3  16   4       44.11       50.80      8.79 o
  -2  16   4       85.84       79.80      5.79 o
  -1  16   4       80.83       87.54      6.50 o
   0  16   4        6.81       12.77     14.79 o
   1  16   4       80.63       85.56      6.35 o
   2  16   4       85.92       96.56     12.55 o
   3  16   4       44.14       36.35      5.49 o
   4  16   4      111.95      104.51      9.68 o
   5  16   4      204.58      214.57      8.51 o
   6  16   4       70.70       70.28      6.29 o
   7  16   4        4.86        6.05      5.64 o
   8  16   4      101.61      118.88     10.99 o
   9  16   4       36.15        8.50      6.72 o
  10  16   4        2.91       -7.77      7.93 o
  11  16   4       57.90       63.98     10.42 o
  -9  17   4       10.61       16.20     10.54 o
  -8  17   4      224.91      207.81     21.47 o
  -7  17   4       54.69       58.31     17.17 o
  -6  17   4      140.31      102.56     12.12 o
  -5  17   4      263.90      260.14     11.38 o
  -4  17   4      443.86      438.38     20.78 o
  -3  17   4      378.02      370.94     23.69 o
  -2  17   4       51.91       46.65      9.23 o
  -1  17   4      242.24      224.41     24.75 o
   0  17   4       22.82       21.82      4.23 o
   1  17   4      242.18      247.53      9.47 o
   2  17   4       51.87       56.22     13.56 o
   3  17   4      377.80      387.37     15.29 o
   4  17   4      444.05      484.65     32.80 o
   5  17   4      264.00      259.99     10.40 o
   6  17   4      140.20      140.20     10.97 o
   7  17   4       54.67       42.52      6.25 o
   8  17   4      224.67      219.64     13.09 o
   9  17   4       10.62        9.52      7.25 o
  -7  18   4       15.81       10.67     12.24 o
  -6  18   4       32.21       45.58      6.52 o
  -5  18   4      203.32      192.97      9.52 o
  -4  18   4      261.07      242.51     34.77 o
  -3  18   4       84.04       84.49      8.88 o
  -2  18   4       86.76       98.44      9.58 o
  -1  18   4       10.26       11.16      7.19 o
   0  18   4       57.09       79.56      8.83 o
   1  18   4       10.28        2.21      5.56 o
   2  18   4       86.82      100.14      7.72 o
   3  18   4       84.07       82.45     13.99 o
   4  18   4      260.98      266.26     19.23 o
   5  18   4      203.28      180.96     13.51 o
   6  18   4       32.24       31.55      6.94 o
   7  18   4       15.83       29.03      6.45 o
  -4  19   4      163.73      123.70     10.45 o
  -3  19   4       21.19       17.48      8.69 o
  -2  19   4       74.94       73.08     14.17 o
  -1  19   4       35.85       27.26      7.36 o
   0  19   4        1.07       -2.08      5.39 o
   1  19   4       35.88       41.75      5.64 o
   2  19   4       74.93       68.34      5.97 o
   3  19   4       21.24       26.77      8.11 o
   4  19   4      163.59      175.19     22.74 o
   0   1   5    50612.73    48821.22    990.22 o
   1   1   5      734.90      651.98      7.55 o
  -1   2   5     1751.79     1808.07     18.60 o
   0   2   5      290.90      293.44      4.65 o
   1   2   5     1751.73     1841.86     22.53 o
   2   2   5     4985.48     5240.98    186.94 o
  -2   3   5      142.27      138.65      4.20 o
  -1   3   5     1364.09     1349.61     17.02 o
   0   3   5     2264.08     2250.63     31.71 o
   1   3   5     1364.22     1391.83     17.42 o
   2   3   5      142.09      137.21      2.50 o
   3   3   5      329.97      352.39      4.46 o
  -3   4   5     1795.19     1898.81     24.01 o
  -2   4   5      149.27      235.61      7.94 o
  -1   4   5     1284.88     1238.30     15.98 o
   0   4   5     1868.03     2023.24     51.79 o
   1   4   5     1285.10     1264.68     16.76 o
   2   4   5      149.30      225.85      4.26 o
   3   4   5     1795.30     1896.72     22.06 o
   4   4   5     2248.30     2678.83     40.33 o
  -4   5   5     2728.26     3008.55     52.21 o
  -3   5   5     1472.74     1605.33     20.67 o
  -2   5   5      485.24      547.45      7.33 o
  -1   5   5      142.09      145.50      2.11 o
   0   5   5     1260.68     1250.70     29.78 o
   1   5   5      141.87      143.20      7.09 o
   2   5   5      485.45      552.78     19.24 o
   3   5   5     1471.68     1579.08     18.77 o
   4   5   5     2727.68     2908.85     32.08 o
   5   5   5       57.60       71.64      2.14 o
  -5   6   5      208.43      191.23      3.98 o
  -4   6   5      690.73      708.10     11.54 o
  -3   6   5     1200.99     1227.17     18.84 o
  -2   6   5     3105.44     3206.70     37.90 o
  -1   6   5     4743.85     5020.08     59.15 o
   0   6   5     2145.62     2421.62     36.99 o
   1   6   5     4744.40     4977.23     58.62 o
   2   6   5     3106.14     3329.73     39.04 o
   3   6   5     1200.27     1251.96     16.99 o
   4   6   5      690.57      708.40      9.48 o
   5   6   5      208.23      185.11      3.48 o
   6   6   5       61.49       59.44      3.05 o
  -6   7   5      328.86      326.32      8.52 o
  -5   7   5     1419.63     1334.82     19.76 o
  -4   7   5     1757.56     1861.73     33.17 o
  -3   7   5      282.89      290.60      5.34 o
  -2   7   5      469.63      464.69      6.51 o
  -1   7   5     3741.97     3932.51     71.51 o
   0   7   5      498.41      504.20     13.27 o
   1   7   5     3742.02     3957.63    106.34 o
   2   7   5      469.58      461.77      7.77 o
   3   7   5      283.04      294.12     12.20 o
   4   7   5     1757.25     1829.15     23.63 o
   5   7   5     1419.71     1323.23     17.73 o
   6   7   5      328.80      327.32      5.47 o
   7   7   5      497.30      592.34      9.67 o
  -7   8   5      150.90      172.11      4.06 o
  -6   8   5      230.74      220.40      4.59 o
  -5   8   5       94.04      103.99      3.67 o
  -4   8   5     1271.99     1267.74     18.93 o
  -3   8   5      564.62      592.30      9.54 o
  -2   8   5     1170.02     1149.50     15.31 o
  -1   8   5      799.12      809.27     12.29 o
   0   8   5      709.85      897.55     13.57 o
   1   8   5      798.79      812.37     12.49 o
   2   8   5     1170.30     1129.27     16.91 o
   3   8   5      564.57      566.94     13.61 o
   4   8   5     1271.65     1272.59     19.08 o
   5   8   5       94.08      103.92      3.09 o
   6   8   5      230.73      226.59      4.38 o
   7   8   5      150.82      162.47      4.39 o
   8   8   5      522.34      545.01      9.28 o
  -8   9   5       18.44       16.33      4.45 o
  -7   9   5       93.55      109.59      3.60 o
  -6   9   5      274.97      252.00      8.69 o
  -5   9   5      547.12      539.14     10.65 o
  -4   9   5      560.10      566.71     15.04 o
  -3   9   5      398.28      378.90      6.36 o
  -2   9   5      129.88      112.58      2.88 o
  -1   9   5      766.72      810.65     13.29 o
   0   9   5     1306.73     1216.42     19.89 o
   1   9   5      766.51      807.28     18.37 o
   2   9   5      129.85      119.66      3.20 o
   3   9   5      398.52      381.14      7.51 o
   4   9   5      559.72      554.95     11.35 o
   5   9   5      547.51      536.97     14.34 o
   6   9   5      274.92      247.57      5.04 o
   7   9   5       93.64       96.01      2.83 o
   8   9   5       18.53       11.44      5.92 o
   9   9   5        1.40       -2.51      3.02 o
  -9  10   5       79.01       82.17      3.95 o
  -8  10   5      245.16      224.05      7.40 o
  -7  10   5       99.12       86.65      3.93 o
  -6  10   5     1343.17     1382.63     43.34 o
  -5  10   5      475.75      427.75      7.57 o
  -4  10   5      356.17      339.00     12.54 o
  -3  10   5     1415.81     1397.27     20.90 o
  -2  10   5     1548.96     1511.42     21.40 o
  -1  10   5      586.36      586.11     10.52 o
   0  10   5        1.94        1.74      1.26 o
   1  10   5      586.19      589.67     10.97 o
   2  10   5     1549.78     1514.39     23.31 o
   3  10   5     1415.77     1368.04     20.81 o
   4  10   5      356.36      328.47      6.89 o
   5  10   5      475.84      421.93      8.24 o
   6  10   5     1343.25     1370.15     22.17 o
   7  10   5       98.89       76.41      3.94 o
   8  10   5      245.07      212.76      5.36 o
   9  10   5       79.01       84.48      3.77 o
  10  10   5       68.87       90.62      4.32 o
 -10  11   5      362.57      333.34     10.28 o
  -9  11   5       30.60       31.61      2.93 o
  -8  11   5      270.61      250.02      7.19 o
  -7  11   5       80.88       73.29     10.99 o
  -6  11   5      866.86      903.46     27.06 o
  -5  11   5     1019.54     1075.65     18.36 o
  -4  11   5      164.88      133.19     11.62 o
  -3  11   5      386.03      358.54     22.20 o
  -2  11   5      200.10      182.14      5.56 o
  -1  11   5        2.55        9.43      7.48 o
   0  11   5     1041.65     1008.62     18.66 o
   1  11   5        2.57        0.66      2.57 o
   2  11   5      199.95      189.79      6.36 o
   3  11   5      386.13      361.30      7.83 o
   4  11   5      164.55      127.84      4.17 o
   5  11   5     1019.19     1054.66     18.18 o
   6  11   5      866.80      895.11     21.48 o
   7  11   5       80.78       74.97      6.14 o
   8  11   5      270.65      265.36     19.30 o
   9  11   5       30.60       29.50      3.52 o
  10  11   5      362.72      351.05     26.94 o
  11  11   5        7.49       10.49      3.99 o
 -11  12   5      218.96      242.86      9.50 o
 -10  12   5      184.85      194.36      8.07 o
  -9  12   5       59.90       43.01      4.40 o
  -8  12   5      100.31       99.26      4.85 o
  -7  12   5      197.52      187.94     14.20 o
  -6  12   5      267.01      256.67     11.85 o
  -5  12   5      261.56      232.84      6.53 o
  -4  12   5      983.95      961.75     22.64 o
  -3  12   5      331.25      315.80     14.60 o
  -2  12   5      452.86      491.20     12.85 o
  -1  12   5      257.34      222.24      7.00 o
   0  12   5     2261.82     2150.35     45.71 o
   1  12   5      257.45      231.73      6.79 o
   2  12   5      453.02      456.47     36.68 o
   3  12   5      331.35      338.30     18.57 o
   4  12   5      983.97      964.26     18.20 o
   5  12   5      261.54      241.29     10.20 o
   6  12   5      267.22      247.97      7.22 o
   7  12   5      197.44      192.23     10.82 o
   8  12   5      100.42       99.82      4.90 o
   9  12   5       59.87       65.30      5.13 o
  10  12   5      184.83      187.95     16.06 o
  11  12   5      218.99      233.53     17.38 o
  12  12   5       20.87       25.95      5.43 o
 -12  13   5      264.09      272.77     11.10 o
 -11  13   5       34.28       30.92     11.53 o
 -10  13   5       28.70       37.72     10.35 o
  -9  13   5      170.81      210.33      9.93 o
  -8  13   5       81.83       97.38      6.02 o
  -7  13   5      186.24      186.94     13.01 o
  -6  13   5      373.48      385.17      9.25 o
  -5  13   5       98.99      106.74     10.94 o
  -4  13   5      243.15      230.17      7.04 o
  -3  13   5       71.24       68.02      5.04 o
  -2  13   5      630.90      622.86     13.47 o
  -1  13   5       42.42       26.48      4.14 o
   0  13   5       36.15       31.55      4.20 o
   1  13   5       42.42       38.44      4.08 o
   2  13   5      630.49      615.66     21.31 o
   3  13   5       71.16       60.31      9.50 o
   4  13   5      243.11      224.94      6.50 o
   5  13   5       99.06      102.34      4.86 o
   6  13   5      373.34      369.15      9.91 o
   7  13   5      186.41      182.82      6.26 o
   8  13   5       81.92       74.02      5.45 o
   9  13   5      170.63      182.63     17.52 o
  10  13   5       28.59       28.73      7.18 o
  11  13   5       34.28       33.25      7.19 o
  12  13   5      264.02      278.71     18.30 o
  13  13   5       12.81       12.18      6.68 o
 -13  14   5       81.32       59.27     10.50 o
 -12  14   5      305.42      297.29     14.27 o
 -11  14   5       62.52       55.89      6.80 o
 -10  14   5       67.01       75.89      6.15 o
  -9  14   5       37.24       41.92      7.43 o
  -8  14   5      288.48      300.89     10.79 o
  -7  14   5       31.76       30.60      5.84 o
  -6  14   5      476.58      499.27     21.18 o
  -5  14   5       89.24       99.29     20.26 o
  -4  14   5       93.31       90.27      5.64 o
  -3  14   5       88.84       99.08      7.65 o
  -2  14   5       74.95       71.07      6.63 o
  -1  14   5      219.65      202.47      8.84 o
   0  14   5        0.06        3.62      3.45 o
   1  14   5      219.73      197.96      9.24 o
   2  14   5       74.98       75.34      5.06 o
   3  14   5       88.88       94.55      7.97 o
   4  14   5       93.35       96.50      4.64 o
   5  14   5       89.11       81.91     17.60 o
   6  14   5      476.78      478.06     12.91 o
   7  14   5       31.81       35.57     15.48 o
   8  14   5      288.41      291.60     10.05 o
   9  14   5       37.19       41.34     10.71 o
  10  14   5       67.03       81.40     14.33 o
  11  14   5       62.56       69.71     12.58 o
  12  14   5      305.46      308.06     13.91 o
  13  14   5       81.32       78.25      8.92 o
 -12  15   5       10.83       14.32      7.12 o
 -11  15   5       44.95       55.28      7.63 o
 -10  15   5        4.29       -1.61      4.84 o
  -9  15   5       54.43       57.73      6.28 o
  -8  15   5       22.83       22.31      5.67 o
  -7  15   5      350.25      366.91     11.96 o
  -6  15   5      168.41      165.37      7.41 o
  -5  15   5       38.78       41.87      5.83 o
  -4  15   5       86.48       80.43      5.37 o
  -3  15   5      104.58       88.63      5.63 o
  -2  15   5      467.57      457.60     12.81 o
  -1  15   5      117.90      109.20      6.02 o
   0  15   5      385.33      398.82     13.53 o
   1  15   5      118.13      111.91      5.81 o
   2  15   5      467.60      471.21     30.67 o
   3  15   5      104.57      104.83      9.79 o
   4  15   5       86.53       96.46      5.98 o
   5  15   5       38.84       34.46      5.90 o
   6  15   5      168.42      176.62      9.59 o
   7  15   5      350.05      369.90     11.62 o
   8  15   5       22.83       25.33     10.01 o
   9  15   5       54.34       51.82      7.54 o
  10  15   5        4.29        3.61      7.59 o
  11  15   5       44.93       40.69     10.12 o
  12  15   5       10.81       -7.77      9.58 o
 -11  16   5        8.88       10.54      6.89 o
 -10  16   5       81.71       85.09      8.72 o
  -9  16   5      151.94      150.44     12.64 o
  -8  16   5       20.18       15.33      5.49 o
  -7  16   5       82.91       98.93     12.60 o
  -6  16   5      238.96      254.33      9.88 o
  -5  16   5       12.39       17.90      4.94 o
  -4  16   5       87.43      107.22      8.06 o
  -3  16   5      103.78       99.00     15.98 o
  -2  16   5      178.87      171.74     12.55 o
  -1  16   5      241.32      262.63      9.35 o
   0  16   5       19.54       26.80      5.31 o
   1  16   5      241.45      246.32      9.79 o
   2  16   5      178.88      171.69      8.86 o
   3  16   5      103.95      120.63      6.69 o
   4  16   5       87.50       91.55      6.09 o
   5  16   5       12.37       19.39      6.87 o
   6  16   5      238.80      246.44     11.89 o
   7  16   5       83.01       89.53      7.70 o
   8  16   5       20.12       19.97      9.00 o
   9  16   5      151.94      164.49     14.82 o
  10  16   5       81.69       74.43      7.26 o
  11  16   5        8.83        8.86      8.10 o
  -9  17   5        9.90       13.32      5.17 o
  -8  17   5      337.24      324.68     26.03 o
  -7  17   5       92.97       94.86     11.14 o
  -6  17   5       42.35       26.91      5.73 o
  -5  17   5      153.69      170.91     38.19 o
  -4  17   5      204.57      190.87      9.77 o
  -3  17   5       49.43       44.82      5.67 o
  -2  17   5      391.19      427.97     23.80 o
  -1  17   5        5.47       11.19      4.90 o
   0  17   5      287.44      326.25     13.85 o
   1  17   5        5.46        8.45      5.68 o
   2  17   5      391.03      401.46     14.85 o
   3  17   5       49.38       55.17     13.02 o
   4  17   5      204.63      212.43      9.14 o
   5  17   5      153.74      186.21     12.49 o
   6  17   5       42.35       41.56      7.07 o
   7  17   5       92.93       87.53      8.31 o
   8  17   5      337.35      366.32     15.75 o
   9  17   5        9.89       27.30      8.52 o
  -7  18   5      211.38      181.21      8.91 o
  -6  18   5      420.13      389.86     21.98 o
  -5  18   5       24.54       24.73      6.15 o
  -4  18   5       55.78       58.08      8.30 o
  -3  18   5        8.47       -0.90      4.88 o
  -2  18   5       37.71       33.38      7.15 o
  -1  18   5      184.96      209.87     12.55 o
   0  18   5       53.03       64.07      7.13 o
   1  18   5      185.04      186.48     10.64 o
   2  18   5       37.73       30.58      5.95 o
   3  18   5        8.45        8.62      6.38 o
   4  18   5       55.80       63.07      7.88 o
   5  18   5       24.59       38.56     16.58 o
   6  18   5      420.17      408.46     17.20 o
   7  18   5      211.41      184.34     12.29 o
  -4  19   5       16.57       15.58      7.91 o
  -3  19   5      145.07      143.72     11.57 o
  -2  19   5       21.47       20.39      8.26 o
  -1  19   5       29.38       35.11      6.75 o
   0  19   5       99.58       95.70      7.25 o
   1  19   5       29.44       34.96      5.85 o
   2  19   5       21.46       28.50      6.94 o
   3  19   5      145.03      146.02     10.74 o
   4  19   5       16.53       10.33      8.97 o
   0   1   6     5489.70     5753.37     94.47 o
   1   1   6        6.62        9.69      2.84 o
  -1   2   6     4478.61     4448.50     48.33 o
   0   2   6     7725.21     7774.65     87.15 o
   1   2   6     4476.96     4372.04     66.26 o
   2   2   6     1252.26     1190.72     20.98 o
  -2   3   6     6118.04     6272.03    149.60 o
  -1   3   6      363.83      363.56      4.50 o
   0   3   6     8638.14     8940.70    121.52 o
   1   3   6      363.66      360.64     10.09 o
   2   3   6     6117.24     6324.85    237.16 o
   3   3   6      266.97      285.36      4.10 o
  -3   4   6      958.59      950.90     36.53 o
  -2   4   6     3495.91     3707.22     96.94 o
  -1   4   6      475.83      449.08      5.74 o
   0   4   6     2253.71     2138.68     57.30 o
   1   4   6      475.75      430.92      8.72 o
   2   4   6     3495.40     3643.55     77.28 o
   3   4   6      958.45      973.73     16.57 o
   4   4   6      503.24      490.89      7.12 o
  -4   5   6      424.17      484.73      8.06 o
  -3   5   6     1722.94     1801.74     23.02 o
  -2   5   6     3200.84     3322.06     41.77 o
  -1   5   6     1575.31     1733.25     19.50 o
   0   5   6      324.49      338.22      4.79 o
   1   5   6     1574.69     1678.20     28.95 o
   2   5   6     3202.48     3388.08     40.59 o
   3   5   6     1723.11     1771.97     22.45 o
   4   5   6      424.28      475.48      7.01 o
   5   5   6     1650.69     1744.12     21.11 o
  -5   6   6      538.12      568.57     14.50 o
  -4   6   6     2073.93     2121.88     52.58 o
  -3   6   6       47.68       55.41      1.93 o
  -2   6   6        8.12        5.35      1.14 o
  -1   6   6     1548.12     1700.29     20.55 o
   0   6   6     1776.26     1705.53     47.22 o
   1   6   6     1548.09     1714.36     23.13 o
   2   6   6        8.11        3.36      1.33 o
   3   6   6       47.76       50.88      1.89 o
   4   6   6     2073.99     2125.88     35.42 o
   5   6   6      538.16      548.90      7.80 o
   6   6   6      360.41      418.72      6.55 o
  -6   7   6      617.34      635.99     10.94 o
  -5   7   6      451.13      445.02     12.05 o
  -4   7   6      999.14      984.21     15.85 o
  -3   7   6      357.55      336.97      5.75 o
  -2   7   6     1443.80     1592.67     21.19 o
  -1   7   6      236.77      244.01      3.99 o
   0   7   6     1181.75     1202.03     17.61 o
   1   7   6      236.68      244.38      4.57 o
   2   7   6     1443.12     1565.66     22.46 o
   3   7   6      357.72      333.67     10.55 o
   4   7   6      999.09      985.37     17.46 o
   5   7   6      451.24      427.71      6.99 o
   6   7   6      617.34      618.14      8.86 o
   7   7   6     2404.91     2361.34     32.24 o
  -7   8   6     1861.96     1816.65     26.92 o
  -6   8   6      175.85      173.72      6.38 o
  -5   8   6      687.62      691.51     12.27 o
  -4   8   6       24.76       34.17      2.89 o
  -3   8   6     1092.33     1110.36     31.79 o
  -2   8   6       97.26      102.00      2.27 o
  -1   8   6        1.72        1.66      1.09 o
   0   8   6      101.93      110.55      4.35 o
   1   8   6        1.72        3.44      2.14 o
   2   8   6       97.19      101.53      2.60 o
   3   8   6     1092.84     1122.01     17.78 o
   4   8   6       24.74       33.76      2.10 o
   5   8   6      687.59      681.87     10.55 o
   6   8   6      175.79      173.43      3.92 o
   7   8   6     1862.05     1843.75     23.72 o
   8   8   6     6272.44     6269.38     86.60 o
  -8   9   6     1501.18     1487.27     62.18 o
  -7   9   6       56.17       56.48      7.09 o
  -6   9   6      393.27      409.81     15.60 o
  -5   9   6      234.45      245.96      5.47 o
  -4   9   6      751.91      666.68     10.36 o
  -3   9   6      386.05      381.32     21.40 o
  -2   9   6      369.60      361.62     10.68 o
  -1   9   6      945.99      967.49     21.24 o
   0   9   6      127.24      129.39      3.47 o
   1   9   6      945.98      947.83     21.24 o
   2   9   6      369.58      361.18     10.05 o
   3   9   6      386.21      372.61      6.87 o
   4   9   6      751.95      673.96     11.42 o
   5   9   6      234.31      253.93      5.10 o
   6   9   6      393.68      398.86      7.15 o
   7   9   6       56.16       51.17      2.59 o
   8   9   6     1501.54     1502.36     25.66 o
   9   9   6      400.42      363.63     13.01 o
  -9  10   6      170.88      155.73     14.06 o
  -8  10   6        4.63        3.35      3.68 o
  -7  10   6      146.08      141.18      5.72 o
  -6  10   6     1346.15     1286.00     22.84 o
  -5  10   6      263.13      284.60      5.75 o
  -4  10   6      522.88      490.68     16.75 o
  -3  10   6      429.80      388.87      7.84 o
  -2  10   6      104.58       87.27      5.35 o
  -1  10   6        9.28        1.68      2.60 o
   0  10   6     1651.81     1677.35     23.77 o
   1  10   6        9.26        6.70      2.82 o
   2  10   6      104.51       89.79      7.73 o
   3  10   6      430.07      423.76      9.04 o
   4  10   6      522.86      487.52      8.47 o
   5  10   6      262.99      287.01     11.99 o
   6  10   6     1345.84     1316.42     40.00 o
   7  10   6      146.01      148.13     14.86 o
   8  10   6        4.61        5.06      5.13 o
   9  10   6      170.74      153.21      5.40 o
  10  10   6       20.27       19.91      4.61 o
 -10  11   6       40.96       34.51      6.61 o
  -9  11   6       90.62       95.55      5.91 o
  -8  11   6      114.67      103.89      8.36 o
  -7  11   6      147.05      131.50      5.00 o
  -6  11   6      170.10      155.01      3.96 o
  -5  11   6       21.89       16.93      2.53 o
  -4  11   6      188.50      190.17      8.56 o
  -3  11   6      631.74      649.44     19.66 o
  -2  11   6     2739.10     2564.90     69.14 o
  -1  11   6      320.80      307.81     10.93 o
   0  11   6      115.65       97.91      6.63 o
   1  11   6      320.98      315.64      7.24 o
   2  11   6     2738.98     2643.37     42.17 o
   3  11   6      631.74      669.86     12.51 o
   4  11   6      188.30      184.43      5.21 o
   5  11   6       21.89       28.56      3.65 o
   6  11   6      170.25      153.16      5.22 o
   7  11   6      147.07      136.17      4.77 o
   8  11   6      114.74       90.87      4.17 o
   9  11   6       90.59       81.04      5.52 o
  10  11   6       40.95       38.29      6.94 o
  11  11   6      159.53      170.76      6.81 o
 -11  12   6        8.63        5.25      5.55 o
 -10  12   6       27.61       36.03      5.10 o
  -9  12   6      226.70      225.10      8.09 o
  -8  12   6      354.73      372.37     18.31 o
  -7  12   6       27.26       25.45      2.99 o
  -6  12   6        3.90        5.69      2.73 o
  -5  12   6      293.15      287.62      7.26 o
  -4  12   6      397.56      371.21      9.71 o
  -3  12   6     1277.37     1216.02     24.25 o
  -2  12   6      449.84      447.52     17.43 o
  -1  12   6      172.52      166.81      5.98 o
   0  12   6       14.44       18.67      6.86 o
   1  12   6      172.45      168.93      6.33 o
   2  12   6      450.01      419.39     10.35 o
   3  12   6     1277.24     1191.80     22.78 o
   4  12   6      397.65      355.56      8.55 o
   5  12   6      293.26      285.54     11.07 o
   6  12   6        3.88        5.79      3.14 o
   7  12   6       27.28       26.81      3.26 o
   8  12   6      354.70      380.47     11.33 o
   9  12   6      226.88      223.22      8.27 o
  10  12   6       27.55       38.86     16.97 o
  11  12   6        8.67       15.01      6.47 o
  12  12   6      209.21      230.40     10.75 o
 -12  13   6       18.44       24.05      5.51 o
 -11  13   6        1.79        0.85      5.81 o
 -10  13   6        6.33       12.11      5.99 o
  -9  13   6      170.27      186.12      8.56 o
  -8  13   6       21.52       21.14      6.24 o
  -7  13   6      177.52      159.81      6.53 o
  -6  13   6        1.63       16.41      5.22 o
  -5  13   6      158.54      158.58      8.56 o
  -4  13   6       82.84       77.72      5.29 o
  -3  13   6        8.10        1.29      3.96 o
  -2  13   6      137.44      141.45      6.14 o
  -1  13   6      424.70      435.59     14.16 o
   0  13   6      119.71       99.31      5.45 o
   1  13   6      424.65      440.68      9.97 o
   2  13   6      137.37      139.57      6.18 o
   3  13   6        8.15       10.06     10.12 o
   4  13   6       82.90       99.70      4.43 o
   5  13   6      158.28      153.22      5.62 o
   6  13   6        1.63        2.91      5.82 o
   7  13   6      177.59      155.72      7.24 o
   8  13   6       21.52       23.55      6.79 o
   9  13   6      170.26      179.92     13.22 o
  10  13   6        6.30        5.33      5.39 o
  11  13   6        1.77       -9.56     12.23 o
  12  13   6       18.51       32.39      8.16 o
  13  13   6        7.60        0.87      6.58 o
 -13  14   6      369.67      308.63     23.23 o
 -12  14   6      120.66      108.67      9.56 o
 -11  14   6       90.90       62.49     14.82 o
 -10  14   6      115.45      128.96     18.86 o
  -9  14   6      506.47      600.66     32.62 o
  -8  14   6       23.88       25.50      4.89 o
  -7  14   6      121.41      116.04      9.02 o
  -6  14   6       19.43       28.50      4.49 o
  -5  14   6       40.14       43.42      6.99 o
  -4  14   6        4.03        5.92      5.43 o
  -3  14   6       11.81       15.24      4.59 o
  -2  14   6       94.83       92.96      9.22 o
  -1  14   6      242.61      236.94      7.86 o
   0  14   6      241.78      240.05     12.56 o
   1  14   6      242.70      228.28      7.71 o
   2  14   6       94.83      107.99     11.61 o
   3  14   6       11.88       18.66      3.33 o
   4  14   6        4.04        0.16      3.00 o
   5  14   6       40.22       45.87     12.05 o
   6  14   6       19.47       13.59      4.65 o
   7  14   6      121.45      114.53      7.45 o
   8  14   6       23.92       21.61      6.00 o
   9  14   6      506.42      590.63     18.93 o
  10  14   6      115.38      120.16      7.56 o
  11  14   6       90.89       88.79     11.13 o
  12  14   6      120.73      112.69      9.27 o
  13  14   6      369.92      369.80     16.34 o
 -12  15   6      118.66      104.61      8.10 o
 -11  15   6       80.46       73.00      6.35 o
 -10  15   6       21.19       21.11      5.02 o
  -9  15   6       13.20       14.75      4.49 o
  -8  15   6       49.02       48.04      5.50 o
  -7  15   6       74.58       94.08      6.87 o
  -6  15   6      119.85      143.20      7.75 o
  -5  15   6       48.29       46.66     15.95 o
  -4  15   6       13.29       20.45      4.55 o
  -3  15   6      102.70      102.21      5.52 o
  -2  15   6      172.96      151.49     21.72 o
  -1  15   6       23.77       21.70      4.06 o
   0  15   6       89.06       91.06     14.59 o
   1  15   6       23.80       14.85      3.41 o
   2  15   6      172.82      178.54      7.62 o
   3  15   6      102.72       87.57      6.46 o
   4  15   6       13.28       10.34      5.31 o
   5  15   6       48.26       57.20      5.96 o
   6  15   6      119.91      125.28     11.70 o
   7  15   6       74.58      108.60     11.43 o
   8  15   6       49.00       50.97      6.40 o
   9  15   6       13.22       14.90      6.97 o
  10  15   6       21.17       26.82      7.24 o
  11  15   6       80.41       73.88      9.11 o
  12  15   6      118.58      106.81      8.26 o
 -10  16   6       56.86       38.05     15.42 o
  -9  16   6       36.70       37.09      5.76 o
  -8  16   6       19.74       19.26     15.92 o
  -7  16   6       90.44       74.31     15.37 o
  -6  16   6      174.24      185.15      9.98 o
  -5  16   6       31.04       32.23      5.65 o
  -4  16   6       27.19       19.67      9.39 o
  -3  16   6      119.11      119.15      6.70 o
  -2  16   6      283.67      311.75     24.14 o
  -1  16   6       52.21       37.81      5.37 o
   0  16   6       51.61       47.89      5.99 o
   1  16   6       52.08       46.64      6.24 o
   2  16   6      283.56      288.52     13.02 o
   3  16   6      119.13      109.01      6.50 o
   4  16   6       27.14       30.68      5.95 o
   5  16   6       31.13       36.64      5.34 o
   6  16   6      174.30      209.29     20.94 o
   7  16   6       90.39       97.64      6.57 o
   8  16   6       19.70       25.44     12.80 o
   9  16   6       36.71       35.74      6.41 o
  10  16   6       56.82       45.72      6.39 o
  -9  17   6       36.42       35.12      5.99 o
  -8  17   6        8.06        2.62      5.19 o
  -7  17   6       97.99       97.73     10.35 o
  -6  17   6       35.43       39.18     11.55 o
  -5  17   6       95.47       97.11     11.40 o
  -4  17   6      114.45      115.38     12.41 o
  -3  17   6      188.13      191.30     11.98 o
  -2  17   6      160.56      164.27      9.20 o
  -1  17   6      136.27      148.80      9.06 o
   0  17   6       88.61      118.80      9.70 o
   1  17   6      136.15      148.49     10.25 o
   2  17   6      160.70      179.11      8.77 o
   3  17   6      187.93      190.94      8.64 o
   4  17   6      114.39      109.46      7.15 o
   5  17   6       95.63       97.30     18.41 o
   6  17   6       35.39       22.38      8.23 o
   7  17   6       97.92       84.40      8.05 o
   8  17   6        8.09        5.15      7.35 o
   9  17   6       36.47       37.10      5.84 o
  -7  18   6       34.35       28.56      8.20 o
  -6  18   6        9.53        0.15      7.29 o
  -5  18   6      125.57      119.34      9.18 o
  -4  18   6      173.37      184.19     10.41 o
  -3  18   6      213.01      213.48     11.92 o
  -2  18   6       23.01       31.68      6.28 o
  -1  18   6       69.55       66.06      6.43 o
   0  18   6       22.16       17.59      6.43 o
   1  18   6       69.54       74.37      7.01 o
   2  18   6       22.99       26.39      5.28 o
   3  18   6      212.87      212.87     20.85 o
   4  18   6      173.24      188.25     28.13 o
   5  18   6      125.76      137.47      8.64 o
   6  18   6        9.55       17.45      6.49 o
   7  18   6       34.36       29.75      8.67 o
  -3  19   6        5.22        7.47      6.70 o
  -2  19   6       60.38       41.71      6.23 o
  -1  19   6      104.43      100.66      7.70 o
   0  19   6        4.62       11.74      5.51 o
   1  19   6      104.55       87.96      7.34 o
   2  19   6       60.43       57.14      6.20 o
   3  19   6        5.21       -2.12      8.82 o
   0   1   7    10676.07    10534.52    169.55 o
   1   1   7     3913.28     3721.03     39.06 o
  -1   2   7     9392.92     9611.42    138.41 o
   0   2   7     3267.04     3300.62     73.84 o
   1   2   7     9393.64     9397.79    122.08 o
   2   2   7     1539.53     1594.73     21.62 o
  -2   3   7     1546.75     1639.75     19.68 o
  -1   3   7      721.20      764.35      8.46 o
   0   3   7     2201.29     2228.06     25.93 o
   1   3   7      721.11      767.31      9.69 o
   2   3   7     1546.60     1648.45     19.85 o
   3   3   7     7663.54     7687.43    174.28 o
  -3   4   7      492.91      519.77      6.57 o
  -2   4   7     1356.66     1351.90     16.69 o
  -1   4   7       93.04      113.62      4.48 o
   0   4   7      215.83      260.85      3.52 o
   1   4   7       93.16      112.98      5.53 o
   2   4   7     1356.81     1382.12     18.98 o
   3   4   7      493.18      511.25      8.94 o
   4   4   7      534.57      540.41      8.05 o
  -4   5   7      134.82      146.91      2.81 o
  -3   5   7      418.62      412.74      9.03 o
  -2   5   7     1055.61     1248.52     16.30 o
  -1   5   7     1822.47     1904.62     32.91 o
   0   5   7       28.80       43.97      1.16 o
   1   5   7     1822.37     1893.47     32.81 o
   2   5   7     1056.41     1212.05     49.49 o
   3   5   7      418.70      400.98     24.19 o
   4   5   7      134.84      135.69      2.85 o
   5   5   7       39.64       66.99      1.79 o
  -5   6   7     1230.72     1246.74     23.67 o
  -4   6   7     1461.57     1544.56     22.89 o
  -3   6   7       27.98       25.78      1.41 o
  -2   6   7       95.53      100.11      2.55 o
  -1   6   7     1304.66     1298.24     16.88 o
   0   6   7      841.31      832.10     16.48 o
   1   6   7     1304.16     1299.57     27.60 o
   2   6   7       95.65       99.34      2.46 o
   3   6   7       28.01       26.46      3.41 o
   4   6   7     1461.83     1566.24     20.74 o
   5   6   7     1230.89     1251.91     15.56 o
   6   6   7     1716.32     1823.69     26.00 o
  -6   7   7      909.29      949.63     31.03 o
  -5   7   7       67.92       61.70      2.38 o
  -4   7   7      100.53      108.17      6.72 o
  -3   7   7      800.88      787.18     12.16 o
  -2   7   7      482.20      492.39     13.22 o
  -1   7   7       65.18       66.05      1.74 o
   0   7   7        3.02        0.31      1.38 o
   1   7   7       65.34       64.27      2.04 o
   2   7   7      482.35      501.87      8.13 o
   3   7   7      800.87      777.82     12.88 o
   4   7   7      100.56      110.48      3.39 o
   5   7   7       67.96       58.47      2.26 o
   6   7   7      909.75      952.12     20.94 o
   7   7   7      538.43      528.60     10.55 o
  -7   8   7      424.13      403.31      7.94 o
  -6   8   7      322.07      310.43      6.36 o
  -5   8   7      178.56      183.43      6.73 o
  -4   8   7      251.50      254.55     14.09 o
  -3   8   7      314.17      282.66      8.93 o
  -2   8   7      646.93      674.58     10.73 o
  -1   8   7      396.23      436.46      6.88 o
   0   8   7      104.69      126.83      3.08 o
   1   8   7      396.12      421.24      7.89 o
   2   8   7      646.85      676.70     11.55 o
   3   8   7      314.32      291.06      6.01 o
   4   8   7      251.42      244.28      5.06 o
   5   8   7      178.69      182.30      8.20 o
   6   8   7      321.93      313.20      6.20 o
   7   8   7      424.22      397.53      6.95 o
   8   8   7      318.04      282.61      6.90 o
  -8   9   7       78.62       78.27      3.48 o
  -7   9   7      365.23      324.18      7.40 o
  -6   9   7       59.87       56.73      2.63 o
  -5   9   7      301.56      315.63      6.13 o
  -4   9   7      544.51      515.88      8.32 o
  -3   9   7      755.57      754.00     13.37 o
  -2   9   7      620.82      571.68     10.61 o
  -1   9   7      629.87      597.21     11.22 o
   0   9   7      351.95      294.62      6.41 o
   1   9   7      629.95      582.88     10.21 o
   2   9   7      620.73      583.38      9.84 o
   3   9   7      755.36      756.55     20.98 o
   4   9   7      544.76      509.42      8.58 o
   5   9   7      301.52      313.33     11.43 o
   6   9   7       59.99       54.91      3.29 o
   7   9   7      365.18      319.25      9.73 o
   8   9   7       78.64       65.30      3.44 o
   9   9   7      405.88      384.76      8.92 o
  -9  10   7       84.51       72.13      4.45 o
  -8  10   7       70.67       60.36      3.50 o
  -7  10   7       47.59       42.50      3.41 o
  -6  10   7      844.01      897.32     31.36 o
  -5  10   7       83.81       83.20      6.01 o
  -4  10   7       46.52       46.92      5.85 o
  -3  10   7      723.18      670.57     11.70 o
  -2  10   7        5.85        7.80      2.45 o
  -1  10   7      114.73       91.17      3.59 o
   0  10   7       24.56       27.49      1.59 o
   1  10   7      114.63       99.07      2.98 o
   2  10   7        5.85        2.92      1.79 o
   3  10   7      723.37      696.19     12.80 o
   4  10   7       46.53       47.47      2.83 o
   5  10   7       83.79       84.98      3.34 o
   6  10   7      843.77      855.21     15.32 o
   7  10   7       47.60       48.20      3.40 o
   8  10   7       70.69       59.64      3.31 o
   9  10   7       84.64       80.80      5.94 o
  10  10   7      125.84      121.12      7.57 o
 -10  11   7        7.01       12.62      4.68 o
  -9  11   7      137.24      123.27      5.82 o
  -8  11   7      197.21      198.72      6.77 o
  -7  11   7      189.22      177.37      5.59 o
  -6  11   7       44.79       38.21      2.22 o
  -5  11   7      651.44      662.30     19.09 o
  -4  11   7        2.07        3.68      3.31 o
  -3  11   7       88.31       82.31      4.42 o
  -2  11   7      672.34      664.96     13.31 o
  -1  11   7      739.53      736.84     17.89 o
   0  11   7      187.09      169.47      3.72 o
   1  11   7      739.31      742.35     21.34 o
   2  11   7      672.11      661.53     20.16 o
   3  11   7       88.34       67.61      9.34 o
   4  11   7        2.07        5.07      2.47 o
   5  11   7      651.20      648.34     17.63 o
   6  11   7       44.73       37.41      2.88 o
   7  11   7      189.22      179.34      9.34 o
   8  11   7      197.26      180.68     12.31 o
   9  11   7      137.20      141.52      6.80 o
  10  11   7        7.01       22.16      4.91 o
  11  11   7      196.16      189.30      7.99 o
 -11  12   7      220.10      226.27      8.76 o
 -10  12   7       28.30       16.98      4.75 o
  -9  12   7      339.52      364.42     11.70 o
  -8  12   7       12.35       13.43      4.20 o
  -7  12   7       15.27       15.77     11.24 o
  -6  12   7      233.90      246.87      6.60 o
  -5  12   7      291.41      280.23     13.22 o
  -4  12   7      113.82       93.76     10.42 o
  -3  12   7      235.05      217.13      6.57 o
  -2  12   7       75.21       79.74      5.39 o
  -1  12   7      325.45      310.88      8.37 o
   0  12   7       99.15       87.98      8.72 o
   1  12   7      325.55      308.80      8.22 o
   2  12   7       75.11       60.53      4.07 o
   3  12   7      234.97      216.25      6.64 o
   4  12   7      113.93      103.24      4.33 o
   5  12   7      291.79      289.56      7.86 o
   6  12   7      233.80      241.61      7.06 o
   7  12   7       15.31        4.80      6.42 o
   8  12   7       12.35       23.55      4.93 o
   9  12   7      339.56      334.63     19.08 o
  10  12   7       28.29       29.20      5.74 o
  11  12   7      220.25      226.01     12.88 o
  12  12   7      597.67      666.95     32.59 o
 -12  13   7       86.85       96.15     10.51 o
 -11  13   7      213.87      231.87     12.35 o
 -10  13   7       13.36       17.97     12.83 o
  -9  13   7      225.79      242.11     22.72 o
  -8  13   7       39.57       44.60      4.84 o
  -7  13   7      203.74      203.56      9.64 o
  -6  13   7       58.98       61.78      4.76 o
  -5  13   7      144.08      141.17      6.33 o
  -4  13   7      190.15      183.07      6.74 o
  -3  13   7      147.40      147.90      5.90 o
  -2  13   7      579.24      599.56     17.62 o
  -1  13   7       79.16       83.75     10.34 o
   0  13   7      462.32      456.22     11.94 o
   1  13   7       79.18       76.68      4.11 o
   2  13   7      579.05      564.62     23.85 o
   3  13   7      147.47      151.95      6.03 o
   4  13   7      189.97      182.32      6.51 o
   5  13   7      144.14      155.16      5.85 o
   6  13   7       58.97       74.49      6.30 o
   7  13   7      203.75      224.05     18.97 o
   8  13   7       39.59       39.85     23.75 o
   9  13   7      225.69      234.58     23.88 o
  10  13   7       13.33        6.47      5.89 o
  11  13   7      213.78      236.97     13.68 o
  12  13   7       86.81      104.64     12.05 o
  13  13   7        9.20       10.81      6.74 o
 -13  14   7      163.10      136.29      8.90 o
 -12  14   7       31.98       43.71     17.07 o
 -11  14   7      257.01      246.47     10.44 o
 -10  14   7        6.14        8.67      7.59 o
  -9  14   7       73.50       74.58      6.71 o
  -8  14   7      254.66      285.93     10.91 o
  -7  14   7       79.33       80.13      5.16 o
  -6  14   7       39.59       49.04      5.02 o
  -5  14   7       69.16       68.15     11.66 o
  -4  14   7      120.01      111.18      5.57 o
  -3  14   7       38.67       40.71      4.96 o
  -2  14   7      319.54      340.05     11.07 o
  -1  14   7       29.34       17.51      9.15 o
   0  14   7      180.55      185.40      7.03 o
   1  14   7       29.38       23.24      4.49 o
   2  14   7      319.70      321.89     18.37 o
   3  14   7       38.72       44.42      4.71 o
   4  14   7      119.97      125.85      7.32 o
   5  14   7       69.06       66.42      6.34 o
   6  14   7       39.55       33.18      5.08 o
   7  14   7       79.35       88.72     13.92 o
   8  14   7      254.62      269.80     10.45 o
   9  14   7       73.49       73.99      6.47 o
  10  14   7        6.14        5.87      6.17 o
  11  14   7      256.84      258.46     11.25 o
  12  14   7       32.00       23.73      6.34 o
  13  14   7      163.13      144.43      9.03 o
 -12  15   7       35.58       22.55      5.42 o
 -11  15   7       46.29       49.28      9.23 o
 -10  15   7       61.20       65.85      6.90 o
  -9  15   7      233.68      247.51     10.92 o
  -8  15   7      131.28      139.46      6.78 o
  -7  15   7      190.22      191.72     16.55 o
  -6  15   7       34.41       34.17      6.99 o
  -5  15   7      103.24       96.11      6.35 o
  -4  15   7       38.40       45.14      5.46 o
  -3  15   7       28.97       33.70      4.23 o
  -2  15   7      163.41      176.99     14.71 o
  -1  15   7       44.55       48.01      8.82 o
   0  15   7       67.84       61.01      6.26 o
   1  15   7       44.60       50.07      4.68 o
   2  15   7      163.38      175.23      9.83 o
   3  15   7       28.96       25.24      8.53 o
   4  15   7       38.53       47.91      6.33 o
   5  15   7      103.06       90.22      6.21 o
   6  15   7       34.41       31.87      6.58 o
   7  15   7      190.23      171.07      9.29 o
   8  15   7      131.28      143.50      8.37 o
   9  15   7      233.72      238.75     15.88 o
  10  15   7       61.29       65.24     22.19 o
  11  15   7       46.38       48.61      6.37 o
  12  15   7       35.59       27.39      7.75 o
 -10  16   7       94.59       98.04      7.16 o
  -9  16   7        2.65        9.75      4.70 o
  -8  16   7       91.26       94.01      9.86 o
  -7  16   7       34.08       18.66      5.08 o
  -6  16   7      114.94      127.45      8.05 o
  -5  16   7        6.62        4.14      6.11 o
  -4  16   7      325.22      325.22     10.54 o
  -3  16   7       16.44       14.41      4.32 o
  -2  16   7       13.41       14.91      4.79 o
  -1  16   7       44.81       60.36      7.88 o
   0  16   7        0.05        7.21      4.71 o
   1  16   7       44.77       49.21      6.43 o
   2  16   7       13.41       31.54      6.26 o
   3  16   7       16.46       -0.33      7.11 o
   4  16   7      325.26      336.77     12.00 o
   5  16   7        6.58        1.21      5.58 o
   6  16   7      114.91      133.85      9.30 o
   7  16   7       33.96       30.63     13.29 o
   8  16   7       91.12      100.22      6.60 o
   9  16   7        2.64       -0.88      6.16 o
  10  16   7       94.59       99.48      8.47 o
  -9  17   7       17.10       14.80      7.33 o
  -8  17   7       10.04       13.77      6.89 o
  -7  17   7       93.84      101.41      8.97 o
  -6  17   7      159.33      161.43     11.31 o
  -5  17   7      115.91      120.15      9.49 o
  -4  17   7       67.16       72.66      8.65 o
  -3  17   7      246.21      271.96     13.47 o
  -2  17   7       22.01       33.09      6.12 o
  -1  17   7       54.70       62.89      8.43 o
   0  17   7       88.60       98.44      7.85 o
   1  17   7       54.80       57.89      6.58 o
   2  17   7       22.00       25.04      4.86 o
   3  17   7      246.32      248.57     11.22 o
   4  17   7       67.08       76.62      5.11 o
   5  17   7      116.06      113.85     13.64 o
   6  17   7      159.43      160.21     22.35 o
   7  17   7       93.84      106.29      8.33 o
   8  17   7       10.03        5.76      6.16 o
   9  17   7       17.12       15.38      5.00 o
  -6  18   7       86.59       88.86      8.86 o
  -5  18   7       59.57       65.86      9.44 o
  -4  18   7       51.82       56.77      9.89 o
  -3  18   7       51.67       70.14      8.49 o
  -2  18   7       55.98       43.16      9.11 o
  -1  18   7      237.74      262.26     14.02 o
   0  18   7      332.90      323.57     16.02 o
   1  18   7      237.69      234.95     12.52 o
   2  18   7       55.94       46.50      9.64 o
   3  18   7       51.69       53.99      6.41 o
   4  18   7       51.84       48.45      6.20 o
   5  18   7       59.44       51.66     10.31 o
   6  18   7       86.47       82.36      8.35 o
  -3  19   7      103.12       78.03      8.31 o
  -2  19   7       35.72       41.23      9.21 o
  -1  19   7       20.64       29.36      8.59 o
   0  19   7       11.56       16.67      7.78 o
   1  19   7       20.58       12.50      8.70 o
   2  19   7       35.68       24.83      5.75 o
   3  19   7      103.17       79.10     11.42 o
   0   0   8     4333.27     4435.02    169.72 o
   0   1   8      166.74      199.98      3.03 o
   1   1   8     6417.99     7059.58     73.33 o
  -1   2   8      589.20      618.88     14.13 o
   0   2   8     1152.77     1456.87     43.78 o
   1   2   8      589.08      627.78      7.57 o
   2   2   8     3083.19     3153.07     65.33 o
  -2   3   8      102.78       81.36      1.65 o
  -1   3   8      592.07      638.09      7.72 o
   0   3   8        0.52        1.15      0.84 o
   1   3   8      591.97      651.10      7.36 o
   2   3   8      102.60       83.04      2.04 o
   3   3   8     2742.27     2599.11     30.30 o
  -3   4   8      570.27      572.18      6.82 o
  -2   4   8     1698.66     1906.43     36.15 o
  -1   4   8     1942.00     2193.34     24.98 o
   0   4   8     1507.03     1631.05     19.42 o
   1   4   8     1941.72     2127.09     45.11 o
   2   4   8     1698.36     1869.54     27.81 o
   3   4   8      569.84      561.85      7.93 o
   4   4   8     2388.85     2422.72     33.06 o
  -4   5   8     1033.15     1137.32     28.88 o
  -3   5   8     2212.12     2236.61     30.28 o
  -2   5   8      467.01      500.45      7.37 o
  -1   5   8     1911.35     2050.14     23.28 o
   0   5   8     3652.52     3887.16     56.29 o
   1   5   8     1911.42     2057.94     43.26 o
   2   5   8      467.13      501.89     11.93 o
   3   5   8     2211.46     2189.40     81.10 o
   4   5   8     1033.27     1113.91     33.01 o
   5   5   8        0.11        0.37      1.33 o
  -5   6   8     2509.73     2466.38     58.65 o
  -4   6   8     1432.62     1450.33     20.05 o
  -3   6   8      905.72      946.30     20.62 o
  -2   6   8     1070.69     1126.98     16.91 o
  -1   6   8      880.19      915.17     12.67 o
   0   6   8      159.25      139.30      2.81 o
   1   6   8      879.78      911.98     13.68 o
   2   6   8     1070.10     1123.63     37.58 o
   3   6   8      905.02      979.98     26.62 o
   4   6   8     1432.35     1469.34     20.76 o
   5   6   8     2510.01     2505.97     32.14 o
   6   6   8       72.01       94.67      4.11 o
  -6   7   8     1010.12     1041.05     15.65 o
  -5   7   8      650.38      689.62     10.77 o
  -4   7   8      487.52      497.80      8.36 o
  -3   7   8      590.57      644.02     11.66 o
  -2   7   8      108.32       96.45      2.33 o
  -1   7   8     1296.78     1414.66     18.68 o
   0   7   8       17.60       15.90      1.52 o
   1   7   8     1296.60     1367.99     19.47 o
   2   7   8      108.14       90.43      4.21 o
   3   7   8      590.55      645.82     10.46 o
   4   7   8      487.71      491.45      9.84 o
   5   7   8      650.54      652.11     17.41 o
   6   7   8     1009.76     1057.72     20.99 o
   7   7   8       14.51       10.29      4.28 o
  -7   8   8      381.98      341.38      6.81 o
  -6   8   8      467.20      482.76      8.98 o
  -5   8   8        8.00        9.57      3.68 o
  -4   8   8     1732.40     1850.94     27.87 o
  -3   8   8      188.77      168.53      3.55 o
  -2   8   8      593.88      603.84     10.22 o
  -1   8   8       94.26      128.59      6.78 o
   0   8   8      226.43      235.64      4.34 o
   1   8   8       94.28      117.33      6.11 o
   2   8   8      593.65      600.49     10.19 o
   3   8   8      188.67      176.05      5.11 o
   4   8   8     1732.02     1859.72     50.90 o
   5   8   8        7.98       12.30      1.73 o
   6   8   8      467.07      470.90      8.25 o
   7   8   8      381.96      352.14      8.63 o
   8   8   8       86.14       58.47      3.07 o
  -8   9   8      140.12      139.68      6.02 o
  -7   9   8      430.92      468.25     10.03 o
  -6   9   8     1344.93     1260.55     28.23 o
  -5   9   8     1120.81     1129.19     17.58 o
  -4   9   8      299.88      285.14      7.96 o
  -3   9   8      372.82      298.16      8.14 o
  -2   9   8     1090.69     1055.15     17.77 o
  -1   9   8      371.61      324.92      5.26 o
   0   9   8       39.86       48.47      2.35 o
   1   9   8      371.32      321.58      5.77 o
   2   9   8     1091.12     1060.99     15.86 o
   3   9   8      372.72      291.02      6.17 o
   4   9   8      299.89      295.69      6.43 o
   5   9   8     1120.38     1097.09     16.14 o
   6   9   8     1345.07     1208.33     32.31 o
   7   9   8      430.97      462.62      9.03 o
   8   9   8      139.96      130.03      4.48 o
   9   9   8      348.19      350.78     21.05 o
  -9  10   8      251.02      235.23      8.47 o
  -8  10   8       28.53       27.02      6.57 o
  -7  10   8      647.63      628.43     11.81 o
  -6  10   8      772.99      761.67     14.95 o
  -5  10   8      575.75      570.86     10.22 o
  -4  10   8     1373.61     1400.52     27.37 o
  -3  10   8      706.51      637.38     21.41 o
  -2  10   8      916.50      853.42     14.17 o
  -1  10   8     1432.98     1424.02     21.00 o
   0  10   8     1874.82     1925.46     25.02 o
   1  10   8     1432.84     1413.81     21.51 o
   2  10   8      916.18      847.84     22.55 o
   3  10   8      706.70      638.00     11.51 o
   4  10   8     1373.87     1367.82     21.98 o
   5  10   8      575.95      568.47     14.75 o
   6  10   8      772.97      772.50     14.46 o
   7  10   8      647.55      620.18     12.18 o
   8  10   8       28.50       41.03      4.58 o
   9  10   8      250.82      246.91      8.30 o
  10  10   8      150.08      167.66     13.05 o
 -10  11   8       53.83       67.87      5.99 o
  -9  11   8        2.09       -5.11      5.11 o
  -8  11   8      100.47       97.77      5.92 o
  -7  11   8       72.10       71.76      5.10 o
  -6  11   8       74.50       67.45      3.30 o
  -5  11   8     1267.17     1244.32     36.15 o
  -4  11   8     1002.98      989.67     18.84 o
  -3  11   8      520.04      488.04     12.13 o
  -2  11   8       27.74       18.59      2.98 o
  -1  11   8       38.84       32.06      2.64 o
   0  11   8     1581.02     1671.81     22.36 o
   1  11   8       38.92       23.88      3.05 o
   2  11   8       27.72       31.86      4.69 o
   3  11   8      520.48      472.04     11.22 o
   4  11   8     1003.11     1017.23     18.07 o
   5  11   8     1266.73     1238.08     22.55 o
   6  11   8       74.42       62.11      3.04 o
   7  11   8       72.29       74.42      4.00 o
   8  11   8      100.45       97.44      7.36 o
   9  11   8        2.10        4.79      4.61 o
  10  11   8       53.87       47.86      4.83 o
  11  11   8       87.78       93.06      5.95 o
 -11  12   8      123.11      119.36      7.26 o
 -10  12   8       83.68      113.32     10.36 o
  -9  12   8      179.05      175.55      8.55 o
  -8  12   8      151.84      133.10      6.31 o
  -7  12   8      452.27      431.13     12.54 o
  -6  12   8      303.21      289.78      8.41 o
  -5  12   8        9.62        7.56      5.15 o
  -4  12   8      516.64      472.78     13.75 o
  -3  12   8      133.22      122.77      5.57 o
  -2  12   8      179.51      153.29      8.07 o
  -1  12   8       27.35       30.82      4.82 o
   0  12   8     1438.37     1373.08     22.66 o
   1  12   8       27.35       25.53      2.81 o
   2  12   8      179.31      158.06      5.38 o
   3  12   8      133.20      125.43      5.53 o
   4  12   8      516.78      454.96      9.88 o
   5  12   8        9.63        6.35      2.78 o
   6  12   8      303.20      304.31     16.26 o
   7  12   8      452.20      451.33     13.21 o
   8  12   8      152.04      139.35      6.44 o
   9  12   8      179.13      175.10      6.57 o
  10  12   8       83.73       91.38      7.35 o
  11  12   8      123.24      137.68      8.01 o
  12  12   8       37.73       38.24      6.19 o
 -12  13   8      518.22      558.53     19.21 o
 -11  13   8      708.74      786.15     26.97 o
 -10  13   8       37.10       32.01      4.79 o
  -9  13   8      127.68      114.69      9.02 o
  -8  13   8       10.65        7.30      8.67 o
  -7  13   8      379.32      410.42     13.36 o
  -6  13   8      113.24       99.11      8.92 o
  -5  13   8      245.70      270.21      9.02 o
  -4  13   8       57.33       58.77      8.19 o
  -3  13   8       16.96       19.01      7.07 o
  -2  13   8      132.30      117.97      5.11 o
  -1  13   8      384.24      402.91     17.53 o
   0  13   8      122.29      110.31      8.36 o
   1  13   8      384.02      421.37     12.89 o
   2  13   8      132.28      119.73      9.24 o
   3  13   8       16.91       15.31      3.42 o
   4  13   8       57.26       55.45      4.02 o
   5  13   8      245.63      267.94      9.06 o
   6  13   8      113.44      116.24      5.49 o
   7  13   8      379.25      413.64     48.66 o
   8  13   8       10.59       16.81      4.10 o
   9  13   8      127.57      132.82     13.89 o
  10  13   8       37.14       58.47      7.03 o
  11  13   8      708.78      781.14     50.58 o
  12  13   8      518.27      590.11     44.45 o
  13  13   8       58.57       52.30      6.44 o
 -12  14   8      100.41       89.15      9.45 o
 -11  14   8      242.97      249.09     28.38 o
 -10  14   8        7.02        6.92      5.15 o
  -9  14   8       38.91       39.34     14.17 o
  -8  14   8      209.17      224.24      9.25 o
  -7  14   8       87.08       83.93      8.55 o
  -6  14   8      304.78      329.71     11.11 o
  -5  14   8       42.60       38.83      6.66 o
  -4  14   8       26.85       27.27      3.96 o
  -3  14   8        9.21       -0.22      3.26 o
  -2  14   8       11.30       13.74      4.42 o
  -1  14   8      142.87      149.66      6.68 o
   0  14   8      123.80       87.37      4.93 o
   1  14   8      142.89      160.60      5.74 o
   2  14   8       11.31        7.98      3.08 o
   3  14   8        9.23        2.91      5.19 o
   4  14   8       26.76       29.00      5.13 o
   5  14   8       42.56       38.09      5.71 o
   6  14   8      304.69      303.03     18.07 o
   7  14   8       86.95       91.95     15.70 o
   8  14   8      209.32      230.89      9.92 o
   9  14   8       38.85       27.51     16.15 o
  10  14   8        7.03       15.14      7.50 o
  11  14   8      242.81      245.13     12.35 o
  12  14   8      100.32      114.37     25.37 o
 -11  15   8       66.06       69.23      7.30 o
 -10  15   8       17.04       38.02     11.74 o
  -9  15   8        8.72        6.90      6.20 o
  -8  15   8       83.89       84.40      6.61 o
  -7  15   8      641.74      686.36     33.73 o
  -6  15   8        8.49       12.77      4.86 o
  -5  15   8      212.49      207.72      8.31 o
  -4  15   8       47.72       52.72      4.70 o
  -3  15   8       73.52       78.18     12.32 o
  -2  15   8        8.50        3.04      4.33 o
  -1  15   8      109.07      116.30     17.42 o
   0  15   8      122.09      114.52      6.89 o
   1  15   8      109.05      122.32      7.67 o
   2  15   8        8.55       12.69      3.96 o
   3  15   8       73.49       82.59      4.98 o
   4  15   8       47.72       49.30      5.03 o
   5  15   8      212.47      243.97     14.05 o
   6  15   8        8.47       14.27      5.82 o
   7  15   8      641.63      696.88     17.87 o
   8  15   8       83.87       89.32      8.30 o
   9  15   8        8.75       16.73      4.87 o
  10  15   8       17.08        9.49     12.70 o
  11  15   8       66.07       72.71      6.25 o
 -10  16   8       27.61       19.53      5.35 o
  -9  16   8       43.19       39.20      5.70 o
  -8  16   8       36.11       30.18      4.84 o
  -7  16   8       60.52       69.02     10.70 o
  -6  16   8      237.21      242.45      9.99 o
  -5  16   8      336.12      334.35     14.92 o
  -4  16   8      589.74      597.00     20.56 o
  -3  16   8       64.20       73.93      8.30 o
  -2  16   8      163.14      167.78      9.93 o
  -1  16   8       93.84       97.22      7.07 o
   0  16   8      100.54      114.26      7.41 o
   1  16   8       93.81      117.71     10.21 o
   2  16   8      163.03      154.59      9.54 o
   3  16   8       64.22       76.65      5.29 o
   4  16   8      589.62      622.62     15.83 o
   5  16   8      336.19      358.86     12.83 o
   6  16   8      237.27      248.06     20.98 o
   7  16   8       60.56       71.40      8.08 o
   8  16   8       36.07       33.03      5.94 o
   9  16   8       43.09       63.26      9.76 o
  10  16   8       27.65       20.11      7.64 o
  -8  17   8        6.34        0.46      6.92 o
  -7  17   8       45.69       35.55      8.85 o
  -6  17   8       14.76       12.09      7.22 o
  -5  17   8      782.79      803.34     33.66 o
  -4  17   8        3.95        7.01      5.83 o
  -3  17   8        3.35       -2.59      5.97 o
  -2  17   8       74.17       97.71      8.80 o
  -1  17   8       30.49       36.15      5.51 o
   0  17   8       67.13       67.48      7.12 o
   1  17   8       30.54       38.42      7.67 o
   2  17   8       74.22       88.40      6.92 o
   3  17   8        3.35       13.78      9.37 o
   4  17   8        3.90       14.17      8.08 o
   5  17   8      782.30      805.24     26.08 o
   6  17   8       14.76       12.24      6.94 o
   7  17   8       45.61       46.27      5.96 o
   8  17   8        6.31        2.98      5.09 o
  -6  18   8      108.97      120.68     11.14 o
  -5  18   8       30.33       34.68      5.97 o
  -4  18   8       11.93       12.43      6.02 o
  -3  18   8       59.34       79.13      8.14 o
  -2  18   8      194.26      189.25     11.57 o
  -1  18   8      118.49      129.27      9.29 o
   0  18   8       20.78       24.61      6.75 o
   1  18   8      118.54      124.25      9.38 o
   2  18   8      194.07      181.51     11.34 o
   3  18   8       59.31       52.37      5.97 o
   4  18   8       11.94        0.60     12.23 o
   5  18   8       30.40       37.21      5.62 o
   6  18   8      109.01       85.36      7.42 o
  -1  19   8       72.77       58.08      6.98 o
   0  19   8        9.05        4.74      5.22 o
   1  19   8       72.80       78.85      6.29 o
   0   1   9      200.08      322.08      8.41 o
   1   1   9      126.68      157.25      6.65 o
  -1   2   9     1290.17     1356.22     27.29 o
   0   2   9      336.12      354.91      4.37 o
   1   2   9     1290.19     1380.12     15.30 o
   2   2   9       52.62       72.95      4.47 o
  -2   3   9     2033.95     2126.28     25.33 o
  -1   3   9     3522.64     3677.07    104.11 o
   0   3   9     1261.70     1340.67     21.27 o
   1   3   9     3522.24     3631.57     50.66 o
   2   3   9     2033.72     2049.91     30.77 o
   3   3   9        6.50        4.34      1.17 o
  -3   4   9     3539.99     3614.14     43.69 o
  -2   4   9      687.73      713.04      8.73 o
  -1   4   9     4904.18     5140.02     54.46 o
   0   4   9       63.12       91.69      1.68 o
   1   4   9     4905.09     5127.94     60.27 o
   2   4   9      687.83      701.62     12.46 o
   3   4   9     3539.56     3564.69     44.70 o
   4   4   9      743.27      719.40     19.02 o
  -4   5   9     1146.37     1198.44     25.35 o
  -3   5   9     1155.87     1163.32     16.53 o
  -2   5   9      312.12      322.23      5.33 o
  -1   5   9     1079.08     1174.83     14.99 o
   0   5   9      478.19      500.55      7.41 o
   1   5   9     1079.05     1173.67     26.31 o
   2   5   9      312.45      325.46      7.11 o
   3   5   9     1156.00     1125.06     27.02 o
   4   5   9     1145.99     1184.03     17.32 o
   5   5   9        8.62        2.51      1.41 o
  -5   6   9        0.13        1.86      1.64 o
  -4   6   9      542.27      525.91     17.95 o
  -3   6   9      349.92      392.68     15.57 o
  -2   6   9     1688.74     1677.09     24.95 o
  -1   6   9      926.73      954.41     20.64 o
   0   6   9     2523.67     2673.90     68.71 o
   1   6   9      926.05      976.29     17.07 o
   2   6   9     1689.03     1699.95     63.33 o
   3   6   9      350.08      403.32      9.92 o
   4   6   9      542.02      524.53     10.33 o
   5   6   9        0.14       -0.59      1.57 o
   6   6   9      275.01      279.03      6.01 o
  -6   7   9      279.07      240.83      5.07 o
  -5   7   9      414.01      412.10      7.48 o
  -4   7   9       31.02       42.11      1.82 o
  -3   7   9      210.23      214.79     10.29 o
  -2   7   9     1169.41     1211.12     17.66 o
  -1   7   9      454.49      496.08      6.88 o
   0   7   9        2.35        0.76      1.62 o
   1   7   9      454.52      493.13      8.06 o
   2   7   9     1169.59     1231.62     39.24 o
   3   7   9      210.25      229.70      4.65 o
   4   7   9       31.07       43.41      2.67 o
   5   7   9      414.19      421.42      9.67 o
   6   7   9      279.00      240.62      4.97 o
   7   7   9      521.03      575.34      9.66 o
  -7   8   9     1342.93     1315.40     19.19 o
  -6   8   9      659.99      595.21     10.58 o
  -5   8   9     2382.67     2407.66     39.52 o
  -4   8   9      376.12      389.78      8.66 o
  -3   8   9       99.89      109.93      2.92 o
  -2   8   9     1277.26     1305.10     19.30 o
  -1   8   9      476.84      503.20      7.18 o
   0   8   9      289.06      324.49      8.42 o
   1   8   9      477.27      509.05      8.25 o
   2   8   9     1277.08     1344.01     25.91 o
   3   8   9       99.88      115.97      3.85 o
   4   8   9      376.09      392.73      7.64 o
   5   8   9     2383.03     2381.73     32.78 o
   6   8   9      660.23      594.34      9.27 o
   7   8   9     1342.79     1303.38     24.17 o
   8   8   9      398.02      472.05     20.22 o
  -8   9   9       43.77       64.15      4.82 o
  -7   9   9      606.53      603.97     16.75 o
  -6   9   9      589.26      596.33     11.70 o
  -5   9   9      546.75      549.14     23.01 o
  -4   9   9      305.84      331.02      6.66 o
  -3   9   9      288.75      274.32      6.15 o
  -2   9   9      673.10      631.01     16.55 o
  -1   9   9      608.06      547.28      8.33 o
   0   9   9     2346.66     2424.94     51.35 o
   1   9   9      607.88      534.25      9.95 o
   2   9   9      673.16      621.07     10.46 o
   3   9   9      288.61      255.23      6.07 o
   4   9   9      305.84      306.58      6.41 o
   5   9   9      546.53      540.58      9.12 o
   6   9   9      589.11      578.23     10.30 o
   7   9   9      606.56      600.87     11.53 o
   8   9   9       43.82       70.65     10.95 o
   9   9   9     1121.38     1141.02     28.54 o
  -9  10   9      298.85      280.02     10.02 o
  -8  10   9      327.59      307.31      8.92 o
  -7  10   9       45.70       30.37      4.38 o
  -6  10   9       78.26       66.62      7.05 o
  -5  10   9       19.43       15.25      1.88 o
  -4  10   9      804.43      773.84     15.06 o
  -3  10   9      595.66      639.38     22.67 o
  -2  10   9     1702.06     1715.44     27.28 o
  -1  10   9      507.64      464.00      7.17 o
   0  10   9       44.23       47.90      1.93 o
   1  10   9      507.60      463.63      7.53 o
   2  10   9     1701.50     1730.55     24.47 o
   3  10   9      595.24      633.51     13.46 o
   4  10   9      804.31      765.99     15.14 o
   5  10   9       19.44       13.15      2.49 o
   6  10   9       78.30       64.88      5.17 o
   7  10   9       45.68       36.29      7.24 o
   8  10   9      327.73      320.80     14.74 o
   9  10   9      298.90      283.52     10.50 o
  10  10   9       90.26       96.27     24.83 o
 -10  11   9       65.40       56.99      7.58 o
  -9  11   9       23.71       30.93     12.95 o
  -8  11   9      132.89      137.07     16.98 o
  -7  11   9      313.08      331.91      9.49 o
  -6  11   9      124.15      116.64      4.37 o
  -5  11   9      194.30      181.12      5.59 o
  -4  11   9     1286.28     1180.72     46.82 o
  -3  11   9      588.21      571.63     29.29 o
  -2  11   9      216.34      172.40      5.28 o
  -1  11   9      435.85      438.59     10.83 o
   0  11   9       24.60       26.89      3.36 o
   1  11   9      435.95      417.21     10.56 o
   2  11   9      216.32      172.62      4.99 o
   3  11   9      588.15      580.80     12.60 o
   4  11   9     1286.43     1245.52     21.51 o
   5  11   9      194.48      179.82      5.95 o
   6  11   9      124.19      126.14     10.27 o
   7  11   9      313.44      309.59      9.89 o
   8  11   9      132.85      146.86      7.39 o
   9  11   9       23.71       26.11      4.46 o
  10  11   9       65.44       62.17      5.37 o
  11  11   9       65.35       79.53     15.48 o
 -11  12   9        9.43        8.46     13.07 o
 -10  12   9       34.49       41.68      5.26 o
  -9  12   9      347.64      347.14     17.69 o
  -8  12   9       84.99       98.79     11.56 o
  -7  12   9      239.51      243.60      7.86 o
  -6  12   9       19.69       19.40      5.41 o
  -5  12   9       29.96       23.47      3.56 o
  -4  12   9      544.45      562.20     15.20 o
  -3  12   9      145.77      154.87      8.20 o
  -2  12   9      279.59      293.73     11.85 o
  -1  12   9      101.85       91.30      5.46 o
   0  12   9      889.63      878.68     15.24 o
   1  12   9      101.85       93.63     10.73 o
   2  12   9      279.34      296.74      7.41 o
   3  12   9      145.90      140.83     12.73 o
   4  12   9      544.45      553.21     13.50 o
   5  12   9       29.93       22.85      6.97 o
   6  12   9       19.75       25.80      5.43 o
   7  12   9      239.43      235.34     11.91 o
   8  12   9       84.95       88.55      6.58 o
   9  12   9      347.62      344.45     29.12 o
  10  12   9       34.54       40.61      6.85 o
  11  12   9        9.44       10.90      5.58 o
  12  12   9        0.23        1.67      4.55 o
 -12  13   9      109.40      107.40      7.97 o
 -11  13   9       31.95       37.14     13.58 o
 -10  13   9      332.84      349.47     10.95 o
  -9  13   9      453.96      470.72     13.54 o
  -8  13   9      207.40      212.73      8.66 o
  -7  13   9      212.12      211.00      7.98 o
  -6  13   9      229.47      226.01     11.24 o
  -5  13   9       72.56       59.54      7.36 o
  -4  13   9      121.01      104.02     10.41 o
  -3  13   9       57.05       63.04      4.50 o
  -2  13   9      303.17      306.72      9.78 o
  -1  13   9      219.04      218.66     11.07 o
   0  13   9      336.61      327.38      9.89 o
   1  13   9      219.01      212.19      8.06 o
   2  13   9      303.33      316.75     62.38 o
   3  13   9       57.09       60.36      4.42 o
   4  13   9      121.05      116.52      6.02 o
   5  13   9       72.55       59.07      5.09 o
   6  13   9      229.46      220.43     10.16 o
   7  13   9      211.87      252.10     50.31 o
   8  13   9      207.31      228.75      9.08 o
   9  13   9      454.43      483.37     15.02 o
  10  13   9      332.99      341.37     32.32 o
  11  13   9       31.97       47.21     14.14 o
  12  13   9      109.40      123.44      8.69 o
  13  13   9       70.96       72.18     15.24 o
 -12  14   9       33.45       26.66      5.67 o
 -11  14   9       87.42       86.94      7.44 o
 -10  14   9       76.38       81.37      7.34 o
  -9  14   9       82.12       80.00      6.42 o
  -8  14   9      458.70      479.62     30.04 o
  -7  14   9      357.56      389.52     19.59 o
  -6  14   9      430.93      432.29     17.91 o
  -5  14   9        6.64        3.97      4.44 o
  -4  14   9      188.35      200.85      7.57 o
  -3  14   9      140.72      149.73      7.23 o
  -2  14   9       12.85        9.42      4.05 o
  -1  14   9       55.91       55.08      4.93 o
   0  14   9        9.68        1.97      5.82 o
   1  14   9       55.83       60.36      5.00 o
   2  14   9       12.91       16.97      4.29 o
   3  14   9      140.70      151.52      9.14 o
   4  14   9      188.41      184.80      8.46 o
   5  14   9        6.64        8.67      6.37 o
   6  14   9      430.64      428.46     14.78 o
   7  14   9      357.72      359.86     48.59 o
   8  14   9      458.60      509.75     15.15 o
   9  14   9       82.12      100.09     11.00 o
  10  14   9       76.34       80.21      6.96 o
  11  14   9       87.38       75.50      8.30 o
  12  14   9       33.44       27.41      6.01 o
 -11  15   9       57.22       56.21      6.76 o
 -10  15   9       36.32       24.95      7.41 o
  -9  15   9      175.76      189.42     19.65 o
  -8  15   9       93.84      113.21      9.69 o
  -7  15   9      282.57      273.15     14.90 o
  -6  15   9      183.09      209.26     36.82 o
  -5  15   9      176.63      167.17     11.35 o
  -4  15   9        4.97        5.70      3.74 o
  -3  15   9       70.22       64.89     11.53 o
  -2  15   9      220.71      236.47     10.65 o
  -1  15   9      206.92      208.09     13.91 o
   0  15   9      237.36      229.31     11.23 o
   1  15   9      206.95      209.16      9.66 o
   2  15   9      220.52      232.31      9.05 o
   3  15   9       70.29       74.13      4.62 o
   4  15   9        4.96        8.77     10.48 o
   5  15   9      176.67      194.28     10.08 o
   6  15   9      182.96      191.04      8.98 o
   7  15   9      282.76      312.21     10.76 o
   8  15   9       93.81       87.70      6.87 o
   9  15   9      175.87      208.50     17.59 o
  10  15   9       36.38       36.03      7.57 o
  11  15   9       57.26       57.14      6.76 o
 -10  16   9        3.17       -2.91      9.05 o
  -9  16   9       11.02        8.74      6.58 o
  -8  16   9       33.09       36.30      6.86 o
  -7  16   9       21.08       26.74      9.34 o
  -6  16   9       33.86       36.60      6.89 o
  -5  16   9        7.32        7.68      7.82 o
  -4  16   9       99.89      107.47      8.20 o
  -3  16   9       68.07       61.53      7.58 o
  -2  16   9        2.91        9.34      4.45 o
  -1  16   9      237.20      255.88     11.48 o
   0  16   9        4.88       12.69      6.87 o
   1  16   9      237.45      251.55     10.99 o
   2  16   9        2.87        6.75      4.88 o
   3  16   9       68.16       69.32      5.95 o
   4  16   9       99.75      101.74      5.89 o
   5  16   9        7.35        8.44      5.64 o
   6  16   9       33.91       52.24      9.44 o
   7  16   9       21.11       28.90      7.97 o
   8  16   9       33.14       23.71      6.01 o
   9  16   9       11.00        9.14      7.45 o
  10  16   9        3.17       12.40      8.94 o
  -8  17   9       21.51        9.95      8.59 o
  -7  17   9       70.10       53.46      8.14 o
  -6  17   9        2.20       -4.42     10.10 o
  -5  17   9      121.81      115.59      8.51 o
  -4  17   9      268.83      271.15     14.66 o
  -3  17   9       90.61      102.91      8.28 o
  -2  17   9       39.88       56.95      7.29 o
  -1  17   9        4.18       18.53      7.45 o
   0  17   9       25.26       26.49      7.39 o
   1  17   9        4.18       19.28      7.50 o
   2  17   9       39.88       36.66      7.37 o
   3  17   9       90.68       99.73      6.88 o
   4  17   9      269.02      278.14     10.61 o
   5  17   9      121.72      118.18      6.80 o
   6  17   9        2.20       -5.36      8.59 o
   7  17   9       70.16       65.65      7.13 o
   8  17   9       21.49       10.87      5.45 o
  -5  18   9       36.59       27.00      7.33 o
  -4  18   9      101.24       91.22      8.51 o
  -3  18   9      131.04      122.32      9.31 o
  -2  18   9       54.63       41.39      8.28 o
  -1  18   9       34.89       23.40      7.78 o
   0  18   9       31.43       44.97      7.47 o
   1  18   9       34.87       32.95      8.53 o
   2  18   9       54.62       54.27      6.31 o
   3  18   9      131.00      119.40      8.35 o
   4  18   9      101.35       93.53     18.24 o
   5  18   9       36.57       44.15     24.07 o
   0   1  10    11135.91    12076.94    168.33 o
   1   1  10      550.31      542.02     15.75 o
  -1   2  10        9.02        9.62      0.89 o
   0   2  10     3075.77     3030.11     76.59 o
   1   2  10        9.02        8.31      2.62 o
   2   2  10      224.89      289.01     11.51 o
  -2   3  10     3467.15     3683.79     81.92 o
  -1   3  10     5013.08     5164.08     62.82 o
   0   3  10        0.25        1.44      0.63 o
   1   3  10     5013.13     5165.47     53.80 o
   2   3  10     3466.42     3601.31     96.82 o
   3   3  10      199.27      249.07      5.05 o
  -3   4  10      148.43      131.29      3.13 o
  -2   4  10      404.83      415.84      8.32 o
  -1   4  10      290.00      286.66      4.28 o
   0   4  10     1244.81     1250.28     23.59 o
   1   4  10      290.07      285.61      3.84 o
   2   4  10      404.78      410.37     15.22 o
   3   4  10      148.33      131.22      4.02 o
   4   4  10      133.21      104.62      2.81 o
  -4   5  10       35.20       30.78      2.05 o
  -3   5  10      460.77      424.05      7.25 o
  -2   5  10      423.62      447.07      6.77 o
  -1   5  10     1958.65     1967.84     37.26 o
   0   5  10     1707.95     1755.49     28.02 o
   1   5  10     1957.93     1966.11     84.91 o
   2   5  10      423.49      446.07      6.65 o
   3   5  10      460.17      444.90      7.13 o
   4   5  10       35.19       31.36      2.45 o
   5   5  10      931.96      999.86     14.45 o
  -5   6  10      471.43      518.23     14.10 o
  -4   6  10      335.26      324.55      7.34 o
  -3   6  10      451.67      452.65      9.24 o
  -2   6  10     1483.78     1536.32     22.97 o
  -1   6  10       86.67      101.71      2.38 o
   0   6  10     2331.41     2465.02     34.44 o
   1   6  10       86.70      105.53      3.18 o
   2   6  10     1483.86     1546.97     25.80 o
   3   6  10      451.37      468.41      7.62 o
   4   6  10      335.20      336.27      6.04 o
   5   6  10      471.36      507.02      9.03 o
   6   6  10      722.62      740.26     12.61 o
  -6   7  10     1217.55     1099.14     16.99 o
  -5   7  10      775.91      743.01     14.09 o
  -4   7  10      531.72      503.77     11.43 o
  -3   7  10       51.59       56.50      2.67 o
  -2   7  10     1397.11     1525.22     26.58 o
  -1   7  10      296.84      328.19      5.04 o
   0   7  10     1229.43     1267.43     17.55 o
   1   7  10      296.91      336.51      6.11 o
   2   7  10     1397.91     1485.69     34.43 o
   3   7  10       51.59       56.78      2.55 o
   4   7  10      531.55      514.48     20.16 o
   5   7  10      775.64      767.70     16.83 o
   6   7  10     1217.96     1106.36     16.81 o
   7   7  10       26.60       15.42      1.81 o
  -7   8  10      103.12       96.13      4.19 o
  -6   8  10      148.26      156.76      3.86 o
  -5   8  10     1004.49      987.87     16.44 o
  -4   8  10     1081.37     1136.95     21.10 o
  -3   8  10      408.20      413.73      7.24 o
  -2   8  10      252.67      270.22      9.20 o
  -1   8  10      879.20      869.34     11.92 o
   0   8  10      693.25      729.46     11.24 o
   1   8  10      879.41      858.78     15.28 o
   2   8  10      252.59      260.60     14.39 o
   3   8  10      408.12      396.57     13.12 o
   4   8  10     1081.08     1138.43     18.04 o
   5   8  10     1004.86     1017.33     31.53 o
   6   8  10      148.28      153.91      7.56 o
   7   8  10      103.21       86.68      6.17 o
   8   8  10      377.48      330.14      7.15 o
  -8   9  10       10.12        4.30      3.41 o
  -7   9  10      276.47      248.30      5.64 o
  -6   9  10      222.09      215.84      5.38 o
  -5   9  10      561.26      578.39     11.71 o
  -4   9  10      326.22      311.61      6.99 o
  -3   9  10      970.50      949.02     15.19 o
  -2   9  10      522.26      481.81      9.74 o
  -1   9  10      165.58      162.56      5.66 o
   0   9  10       35.15       51.60      2.15 o
   1   9  10      165.58      169.84      3.69 o
   2   9  10      522.10      471.71     17.87 o
   3   9  10      970.08      979.90     16.62 o
   4   9  10      326.31      314.98      7.86 o
   5   9  10      561.02      573.14      9.82 o
   6   9  10      222.22      221.81     16.57 o
   7   9  10      276.52      232.33      5.69 o
   8   9  10       10.16       10.76      6.46 o
   9   9  10       30.31       25.89      4.41 o
  -9  10  10      263.67      250.21      8.28 o
  -8  10  10      217.64      200.17     11.45 o
  -7  10  10      304.96      334.29      9.86 o
  -6  10  10      402.87      409.46     10.37 o
  -5  10  10       64.59       62.20     11.73 o
  -4  10  10       20.16       17.84      3.37 o
  -3  10  10     2178.21     1975.64     70.11 o
  -2  10  10     1201.07     1166.54     18.91 o
  -1  10  10      579.70      611.54      9.39 o
   0  10  10        0.15        0.00      2.28 o
   1  10  10      579.87      622.93     19.63 o
   2  10  10     1201.11     1157.12     18.48 o
   3  10  10     2178.03     1952.38     33.00 o
   4  10  10       20.16       19.85      3.06 o
   5  10  10       64.56       53.09      3.20 o
   6  10  10      402.73      397.14      8.50 o
   7  10  10      304.98      316.90      9.75 o
   8  10  10      217.53      212.34      7.13 o
   9  10  10      263.94      253.47     14.23 o
  10  10  10        3.30       -0.69      8.03 o
 -10  11  10       35.52       27.21      4.67 o
  -9  11  10       24.38       29.09      4.17 o
  -8  11  10       45.95       50.31      4.15 o
  -7  11  10       80.67       68.71      4.43 o
  -6  11  10       92.10      100.06      4.01 o
  -5  11  10      262.07      265.71      6.95 o
  -4  11  10      175.18      154.21      5.83 o
  -3  11  10      140.64      113.49      7.29 o
  -2  11  10      344.49      326.45      8.11 o
  -1  11  10      397.49      386.51     12.21 o
   0  11  10      309.38      268.31      5.71 o
   1  11  10      397.84      381.24     10.34 o
   2  11  10      344.34      330.22      7.22 o
   3  11  10      140.52      110.27      5.43 o
   4  11  10      175.37      149.44      5.13 o
   5  11  10      262.06      275.32      8.57 o
   6  11  10       92.13       94.81      5.54 o
   7  11  10       80.53       87.37     21.83 o
   8  11  10       45.98       39.78      4.51 o
   9  11  10       24.40       25.46      5.70 o
  10  11  10       35.55       38.39      5.36 o
  11  11  10        1.08        6.08      5.01 o
 -11  12  10       66.58       73.73      5.91 o
 -10  12  10       52.98       63.99      5.97 o
  -9  12  10       67.84       72.52      7.32 o
  -8  12  10       82.06       89.61      6.12 o
  -7  12  10      236.23      211.52      9.83 o
  -6  12  10      552.32      574.76     33.26 o
  -5  12  10      271.30      273.90     15.94 o
  -4  12  10       37.08       44.39      4.35 o
  -3  12  10      310.06      270.41     11.34 o
  -2  12  10       72.94       64.41      7.65 o
  -1  12  10      497.45      470.23     11.20 o
   0  12  10       16.26       16.35      3.08 o
   1  12  10      497.64      477.54     11.33 o
   2  12  10       72.83       66.99      3.59 o
   3  12  10      310.19      272.54      9.75 o
   4  12  10       37.06       43.85      4.61 o
   5  12  10      271.45      298.97     24.27 o
   6  12  10      552.27      573.26     15.78 o
   7  12  10      236.54      210.07      7.61 o
   8  12  10       81.95       81.23     10.17 o
   9  12  10       67.76       78.07      5.15 o
  10  12  10       53.01       63.12      5.56 o
  11  12  10       66.67       71.85      5.77 o
  12  12  10      219.63      248.94     11.06 o
 -12  13  10      121.21      129.09      8.47 o
 -11  13  10        6.68        0.80      5.82 o
 -10  13  10      710.32      770.01     23.49 o
  -9  13  10       19.92       21.10      6.81 o
  -8  13  10      118.92      128.01     10.92 o
  -7  13  10       57.27       56.49      6.14 o
  -6  13  10      108.20      105.33      6.34 o
  -5  13  10        6.52        4.77      4.11 o
  -4  13  10       13.39       15.10      3.73 o
  -3  13  10       75.58       69.72      8.51 o
  -2  13  10      105.62       99.98      4.99 o
  -1  13  10       55.37       57.76      6.13 o
   0  13  10      401.15      405.54     10.89 o
   1  13  10       55.39       58.02      3.91 o
   2  13  10      105.52       92.17      5.22 o
   3  13  10       75.72       74.14      5.33 o
   4  13  10       13.39        3.15      4.71 o
   5  13  10        6.49       13.77      4.67 o
   6  13  10      108.22       99.31      6.23 o
   7  13  10       57.28       67.75      6.66 o
   8  13  10      118.82      116.40      8.95 o
   9  13  10       19.82       19.82      4.79 o
  10  13  10      710.31      772.72     34.49 o
  11  13  10        6.68        2.69      6.82 o
  12  13  10      121.03      124.98      8.93 o
  13  13  10      192.98      165.05     10.06 o
 -12  14  10       59.09       54.77      6.17 o
 -11  14  10       19.15       22.59      5.76 o
 -10  14  10       83.93      100.41     10.93 o
  -9  14  10       43.66       39.49      6.25 o
  -8  14  10       40.62       38.79      6.67 o
  -7  14  10       77.76       85.35      6.54 o
  -6  14  10      111.66      121.30      7.45 o
  -5  14  10       55.65       53.98      7.33 o
  -4  14  10        2.37        1.17      3.57 o
  -3  14  10      119.33      122.30      8.15 o
  -2  14  10       57.70       57.49      6.89 o
  -1  14  10       18.79       26.36      7.24 o
   0  14  10       24.92        9.64      5.53 o
   1  14  10       18.79       25.35      3.98 o
   2  14  10       57.75       64.47      7.74 o
   3  14  10      119.39      131.52      6.52 o
   4  14  10        2.36        1.93      3.71 o
   5  14  10       55.66       60.17     10.84 o
   6  14  10      111.74      105.00      7.81 o
   7  14  10       77.67       91.04      7.70 o
   8  14  10       40.67       32.51      8.28 o
   9  14  10       43.68       35.34      5.81 o
  10  14  10       83.90       88.75      6.32 o
  11  14  10       19.17       34.97      6.66 o
  12  14  10       59.03       48.90      6.39 o
 -11  15  10        9.74        1.09      6.61 o
 -10  15  10       32.59       49.04      7.27 o
  -9  15  10       38.74       33.95      6.63 o
  -8  15  10       27.89       11.33      8.57 o
  -7  15  10      123.05      120.15      7.32 o
  -6  15  10       70.94       78.03      8.08 o
  -5  15  10       22.66       28.04      5.23 o
  -4  15  10       25.64       16.56      6.14 o
  -3  15  10      106.41      107.23      7.42 o
  -2  15  10      209.28      226.69     10.44 o
  -1  15  10      540.64      565.40     17.65 o
   0  15  10      124.55      146.99      8.69 o
   1  15  10      540.73      575.44     18.40 o
   2  15  10      209.21      192.68      7.21 o
   3  15  10      106.36      112.97      5.17 o
   4  15  10       25.68       31.09      4.21 o
   5  15  10       22.67       28.81      7.58 o
   6  15  10       70.87       85.45      8.45 o
   7  15  10      123.03      130.84      8.10 o
   8  15  10       27.91       28.23      7.20 o
   9  15  10       38.77       34.65     14.84 o
  10  15  10       32.62       18.15      5.51 o
  11  15  10        9.72        7.26      8.48 o
  -9  16  10        1.46       -1.68      6.58 o
  -8  16  10        2.45        7.96      6.90 o
  -7  16  10      100.64      101.66      8.48 o
  -6  16  10       43.00       57.89      7.35 o
  -5  16  10      389.51      421.25     16.76 o
  -4  16  10       99.45      110.32      8.57 o
  -3  16  10      139.65      123.42      7.42 o
  -2  16  10      296.87      300.84     15.01 o
  -1  16  10      160.21      185.20     10.78 o
   0  16  10      439.50      469.27     18.76 o
   1  16  10      160.28      165.87      8.92 o
   2  16  10      296.90      291.05     11.82 o
   3  16  10      139.58      151.25      6.06 o
   4  16  10       99.43      108.72      6.67 o
   5  16  10      389.53      409.21     13.32 o
   6  16  10       43.06       45.49      9.29 o
   7  16  10      100.65      106.56      7.97 o
   8  16  10        2.44        3.36      5.09 o
   9  16  10        1.46        3.53     12.45 o
  -7  17  10      272.68      263.05     16.06 o
  -6  17  10       81.96       82.24      7.62 o
  -5  17  10      129.80      141.94     12.38 o
  -4  17  10      131.95      146.69     10.79 o
  -3  17  10       19.99       25.61      7.39 o
  -2  17  10       51.76       55.47      8.48 o
  -1  17  10       46.78       36.60      7.64 o
   0  17  10       52.40       62.49      7.44 o
   1  17  10       46.73       48.17      6.87 o
   2  17  10       51.67       58.08      6.80 o
   3  17  10       19.96       29.86      6.79 o
   4  17  10      131.97      136.02      6.82 o
   5  17  10      129.69      146.66     10.41 o
   6  17  10       81.97       69.08      6.12 o
   7  17  10      272.90      248.92     11.66 o
  -5  18  10        2.74        5.82      7.82 o
  -4  18  10      141.20      129.55     10.70 o
  -3  18  10       48.10       58.65      7.78 o
  -2  18  10        4.81       11.16      6.61 o
  -1  18  10        6.04       13.06      5.19 o
   0  18  10      261.99      249.98     15.64 o
   1  18  10        6.04       11.16      5.62 o
   2  18  10        4.81        6.19      4.54 o
   3  18  10       48.04       52.35      6.02 o
   4  18  10      141.42      119.14      7.68 o
   5  18  10        2.71        7.82      5.33 o
   0   1  11     2220.38     2219.81     42.99 o
   1   1  11       81.95       58.62      1.14 o
  -1   2  11      462.59      491.05      5.77 o
   0   2  11     4926.56     5078.51     96.59 o
   1   2  11      462.25      505.23     14.83 o
   2   2  11     6771.64     7114.84    110.67 o
  -2   3  11     1013.23     1066.95     19.40 o
  -1   3  11     1699.31     1802.04     41.39 o
   0   3  11        4.92        1.44      1.45 o
   1   3  11     1699.56     1813.80     29.40 o
   2   3  11     1013.37     1064.35     17.01 o
   3   3  11      714.72      624.82     11.21 o
  -3   4  11     1464.99     1556.32     25.64 o
  -2   4  11      197.36      181.17      8.46 o
  -1   4  11      204.90      205.16      3.62 o
   0   4  11     1520.88     1608.32     27.29 o
   1   4  11      204.92      217.54      4.74 o
   2   4  11      197.27      182.90      6.58 o
   3   4  11     1465.25     1483.32     43.25 o
   4   4  11      262.00      252.24      8.30 o
  -4   5  11     1126.42     1053.67     18.36 o
  -3   5  11      235.88      250.52      8.39 o
  -2   5  11     1429.43     1303.54     24.17 o
  -1   5  11     2305.77     2423.78     29.63 o
   0   5  11      218.12      201.08      3.59 o
   1   5  11     2306.31     2366.58     36.76 o
   2   5  11     1429.46     1312.88     17.88 o
   3   5  11      235.87      256.31      7.16 o
   4   5  11     1126.12     1051.98     28.64 o
   5   5  11      214.20      219.56      8.61 o
  -5   6  11      122.20      113.91      4.53 o
  -4   6  11      197.49      194.01      7.00 o
  -3   6  11      167.18      169.77      9.50 o
  -2   6  11      290.64      287.69      4.75 o
  -1   6  11      819.37      815.25     20.83 o
   0   6  11      425.69      412.19      6.92 o
   1   6  11      819.33      813.78     39.04 o
   2   6  11      291.14      275.95      6.06 o
   3   6  11      167.17      168.85      3.86 o
   4   6  11      197.36      192.06      4.05 o
   5   6  11      122.34      115.24      4.77 o
   6   6  11      749.48      703.40     24.19 o
  -6   7  11      684.87      729.78     19.75 o
  -5   7  11      192.88      166.09      8.20 o
  -4   7  11      872.91      836.64     16.11 o
  -3   7  11      316.19      299.31      6.80 o
  -2   7  11      309.78      284.64      5.40 o
  -1   7  11     1035.09     1032.27     14.05 o
   0   7  11      173.00      176.26      4.49 o
   1   7  11     1034.75     1021.48     22.98 o
   2   7  11      310.20      286.89      9.21 o
   3   7  11      316.22      299.00      5.18 o
   4   7  11      872.74      826.72     12.90 o
   5   7  11      192.84      177.14      4.11 o
   6   7  11      684.94      719.01     13.36 o
   7   7  11     1254.16     1137.92     21.49 o
  -7   8  11     1725.64     1783.28     33.40 o
  -6   8  11      723.28      751.76     13.37 o
  -5   8  11      225.81      231.26      6.67 o
  -4   8  11      870.36      838.93     15.66 o
  -3   8  11      117.95      101.75      2.80 o
  -2   8  11      865.65      876.13     15.36 o
  -1   8  11     2071.02     2113.39     28.55 o
   0   8  11      173.14      177.06      3.89 o
   1   8  11     2070.23     2044.15     30.35 o
   2   8  11      865.71      869.03     14.06 o
   3   8  11      118.06      100.44      3.49 o
   4   8  11      870.21      853.10     17.69 o
   5   8  11      225.57      228.87      6.63 o
   6   8  11      723.30      745.09     23.57 o
   7   8  11     1725.51     1722.80     28.51 o
   8   8  11       36.92       36.19      5.36 o
  -8   9  11      899.64      942.47     21.62 o
  -7   9  11      377.38      376.15     10.11 o
  -6   9  11      169.54      152.37      4.74 o
  -5   9  11      285.95      272.38      7.24 o
  -4   9  11      880.66      874.07     15.11 o
  -3   9  11      229.97      220.98      5.90 o
  -2   9  11       63.82       57.77      3.07 o
  -1   9  11      345.76      352.01      6.97 o
   0   9  11     1062.12     1083.17     16.26 o
   1   9  11      345.73      371.43      6.79 o
   2   9  11       63.89       53.28      3.47 o
   3   9  11      230.14      224.21      5.70 o
   4   9  11      880.12      830.92     14.47 o
   5   9  11      286.19      254.48      5.95 o
   6   9  11      169.48      153.77      7.53 o
   7   9  11      377.21      388.60     14.52 o
   8   9  11      900.03      893.40     20.22 o
   9   9  11      404.91      426.35     12.64 o
  -9  10  11      177.18      175.86     17.66 o
  -8  10  11      228.77      223.38      9.73 o
  -7  10  11       77.67       66.59      7.91 o
  -6  10  11      779.43      711.80     16.29 o
  -5  10  11       46.12       40.18      3.23 o
  -4  10  11       22.91       18.58      2.37 o
  -3  10  11      284.68      274.52      7.58 o
  -2  10  11      168.79      158.88     13.43 o
  -1  10  11       28.21       18.91      3.05 o
   0  10  11      501.91      505.48     12.56 o
   1  10  11       28.25       17.96      2.10 o
   2  10  11      168.74      147.10      4.16 o
   3  10  11      284.75      265.63      6.01 o
   4  10  11       22.85       19.34      4.29 o
   5  10  11       46.11       38.54      3.57 o
   6  10  11      779.71      749.22     18.16 o
   7  10  11       77.65       75.87      5.02 o
   8  10  11      228.75      246.02      8.94 o
   9  10  11      177.20      183.42      6.90 o
  10  10  11       10.04       -2.07      4.32 o
 -10  11  11       94.91       98.03      6.04 o
  -9  11  11       46.66       48.40      4.88 o
  -8  11  11      161.43      158.44      8.64 o
  -7  11  11      287.18      291.31      8.57 o
  -6  11  11      300.81      299.77      7.92 o
  -5  11  11       68.14       59.67      7.16 o
  -4  11  11       43.92       51.71      4.00 o
  -3  11  11      603.24      623.02     14.07 o
  -2  11  11      408.44      394.93     10.62 o
  -1  11  11      682.49      693.43     15.49 o
   0  11  11       86.54       76.22      2.98 o
   1  11  11      682.57      685.55     13.05 o
   2  11  11      408.23      400.68     20.12 o
   3  11  11      603.07      593.98     12.49 o
   4  11  11       43.92       48.32     21.14 o
   5  11  11       68.04       57.88      6.31 o
   6  11  11      300.60      306.15      9.76 o
   7  11  11      286.99      296.77     23.98 o
   8  11  11      161.31      163.28      7.05 o
   9  11  11       46.65       42.17     10.33 o
  10  11  11       94.88       97.66      7.05 o
  11  11  11      147.84      144.45      8.75 o
 -11  12  11       41.39       38.61      7.44 o
 -10  12  11       47.64       61.62      6.25 o
  -9  12  11       34.15       30.06      4.84 o
  -8  12  11      349.17      349.62      9.93 o
  -7  12  11      368.37      424.81     12.17 o
  -6  12  11       26.39       28.78      8.79 o
  -5  12  11      400.14      396.27     24.50 o
  -4  12  11       42.17       32.47      3.63 o
  -3  12  11      202.33      196.71      6.80 o
  -2  12  11      223.51      202.89      6.61 o
  -1  12  11      167.73      164.30      6.16 o
   0  12  11      167.87      182.66      5.20 o
   1  12  11      167.50      171.17      4.80 o
   2  12  11      223.39      224.09      6.67 o
   3  12  11      202.56      205.95      7.81 o
   4  12  11       42.19       38.31      9.55 o
   5  12  11      400.12      394.23     11.37 o
   6  12  11       26.43       19.31      3.94 o
   7  12  11      368.36      395.85     30.50 o
   8  12  11      349.23      338.98     11.08 o
   9  12  11       34.15       44.00      5.72 o
  10  12  11       47.72       63.16      7.76 o
  11  12  11       41.44       49.99     13.72 o
  12  12  11        6.70       31.16      7.54 o
 -12  13  11       11.62       14.05      6.13 o
 -11  13  11      139.23      145.49      7.94 o
 -10  13  11      147.35      171.97      9.41 o
  -9  13  11       14.11        7.40      5.44 o
  -8  13  11       34.05       32.36      6.50 o
  -7  13  11       16.49       18.62      5.17 o
  -6  13  11       31.84       35.07      4.96 o
  -5  13  11       55.22       52.55      5.38 o
  -4  13  11       84.25       90.15      4.88 o
  -3  13  11      184.91      177.19      7.84 o
  -2  13  11       65.00       66.72      4.26 o
  -1  13  11      307.79      283.28      9.74 o
   0  13  11      431.84      406.15     14.46 o
   1  13  11      307.88      296.99      9.81 o
   2  13  11       64.88       60.95      4.44 o
   3  13  11      184.83      173.93      7.18 o
   4  13  11       84.22       87.61      5.09 o
   5  13  11       55.18       59.45      5.76 o
   6  13  11       31.79       29.40      4.90 o
   7  13  11       16.48       18.13      7.65 o
   8  13  11       34.09       26.46      5.07 o
   9  13  11       14.17        7.40      5.12 o
  10  13  11      147.39      173.30     13.14 o
  11  13  11      139.20      136.18      9.24 o
  12  13  11       11.60        7.56      8.73 o
  13  13  11       67.12       64.68      6.95 o
 -12  14  11       34.76       27.26      6.34 o
 -11  14  11        3.14       -0.90      7.76 o
 -10  14  11       12.15       15.03      9.21 o
  -9  14  11      131.84      132.60      8.83 o
  -8  14  11      148.39      148.77      7.35 o
  -7  14  11      527.18      535.46     23.57 o
  -6  14  11       76.89       67.99      4.53 o
  -5  14  11      314.05      333.01     14.36 o
  -4  14  11      209.60      215.29     10.90 o
  -3  14  11        7.18        3.83      5.22 o
  -2  14  11      190.10      176.87      9.87 o
  -1  14  11        5.35        4.27      4.15 o
   0  14  11        1.58        2.75      5.20 o
   1  14  11        5.33        9.18      5.33 o
   2  14  11      190.07      181.51      7.67 o
   3  14  11        7.23        6.12      3.49 o
   4  14  11      209.39      214.40      6.96 o
   5  14  11      313.96      302.42      9.24 o
   6  14  11       76.85       77.62      6.36 o
   7  14  11      526.70      542.09     16.38 o
   8  14  11      148.35      165.46     11.24 o
   9  14  11      131.99      135.40     11.59 o
  10  14  11       12.13        2.67      5.73 o
  11  14  11        3.13        1.50      4.75 o
  12  14  11       34.76       32.41      5.93 o
 -10  15  11      194.52      199.26     12.23 o
  -9  15  11       29.76       49.21      9.03 o
  -8  15  11       98.38      102.91      9.29 o
  -7  15  11      116.10      128.14     10.93 o
  -6  15  11      115.47      114.26      9.00 o
  -5  15  11      432.71      461.80     18.61 o
  -4  15  11       49.22       57.89      7.35 o
  -3  15  11       49.95       52.74      7.73 o
  -2  15  11      107.62      138.13      9.31 o
  -1  15  11      384.54      414.17     14.60 o
   0  15  11       56.03       40.12      5.80 o
   1  15  11      384.50      378.23     15.40 o
   2  15  11      107.66      113.46      6.32 o
   3  15  11       50.03       52.74      4.48 o
   4  15  11       49.11       53.17      8.00 o
   5  15  11      432.94      436.06     26.24 o
   6  15  11      115.50      114.04      6.93 o
   7  15  11      116.14      106.88      6.73 o
   8  15  11       98.44       98.80      8.80 o
   9  15  11       29.81       27.49      5.97 o
  10  15  11      194.59      190.04     14.37 o
  -9  16  11       31.09       39.34      8.22 o
  -8  16  11       64.99       71.19      8.77 o
  -7  16  11      105.59      106.46     10.21 o
  -6  16  11       31.73       37.05      7.84 o
  -5  16  11       12.79       14.05      7.97 o
  -4  16  11       24.72       38.57      7.84 o
  -3  16  11      105.71      105.18      8.63 o
  -2  16  11      188.54      190.28     10.58 o
  -1  16  11       12.67       15.58      7.03 o
   0  16  11      111.91      118.25      8.62 o
   1  16  11       12.73       22.22      5.71 o
   2  16  11      188.58      207.37     11.75 o
   3  16  11      105.63      100.33     11.85 o
   4  16  11       24.69       16.81      5.28 o
   5  16  11       12.81       17.60      4.58 o
   6  16  11       31.72       30.08      4.65 o
   7  16  11      105.72      107.81      7.80 o
   8  16  11       64.95       64.10      8.25 o
   9  16  11       31.08       49.28     19.47 o
  -7  17  11       56.96       52.21      7.33 o
  -6  17  11       14.82       10.42      8.14 o
  -5  17  11      102.74       91.22      8.51 o
  -4  17  11       24.26       32.11      6.03 o
  -3  17  11      101.22       89.11      8.17 o
  -2  17  11      180.67      195.08     11.07 o
  -1  17  11       12.01       13.59      6.11 o
   0  17  11        0.08        0.77      6.00 o
   1  17  11       12.04        6.75      6.87 o
   2  17  11      180.67      201.01     10.88 o
   3  17  11      101.06      100.76      9.08 o
   4  17  11       24.28       13.21      4.53 o
   5  17  11      102.80      102.40      6.69 o
   6  17  11       14.78       10.40      9.35 o
   7  17  11       56.93       68.72      6.70 o
  -4  18  11       76.69       88.40      9.31 o
  -3  18  11      127.83      122.32     10.39 o
  -2  18  11      130.37       98.44      9.83 o
  -1  18  11      113.39      110.58      8.85 o
   0  18  11       20.99       27.26      5.56 o
   1  18  11      113.42      117.71      8.59 o
   2  18  11      130.35      135.16     19.24 o
   3  18  11      127.77      111.01      8.52 o
   4  18  11       76.67       60.21      5.46 o
   0   0  12     1511.04     1541.92     50.52 o
   0   1  12      908.23      878.37     10.03 o
   1   1  12       65.42       41.67      1.92 o
  -1   2  12      448.68      496.72      5.81 o
   0   2  12       50.63       28.37      1.11 o
   1   2  12      448.61      500.60      7.50 o
   2   2  12     2661.42     3005.28     42.67 o
  -2   3  12     1396.19     1449.91     21.04 o
  -1   3  12     1858.65     1966.09     27.93 o
   0   3  12      151.61      128.81      2.08 o
   1   3  12     1858.13     1946.70     24.44 o
   2   3  12     1395.84     1505.11     25.08 o
   3   3  12      435.00      483.52     12.65 o
  -3   4  12      678.01      662.54     13.78 o
  -2   4  12     1373.73     1434.99     31.90 o
  -1   4  12     1499.71     1489.06     18.58 o
   0   4  12      330.17      275.46      5.13 o
   1   4  12     1499.87     1492.60     22.13 o
   2   4  12     1373.88     1425.49     85.89 o
   3   4  12      678.08      662.52     37.12 o
   4   4  12      271.95      231.50      5.62 o
  -4   5  12      768.04      766.44     14.64 o
  -3   5  12      136.58      136.24      4.09 o
  -2   5  12      176.03      162.03      5.69 o
  -1   5  12      713.61      747.21     10.01 o
   0   5  12        1.77       -0.06      0.93 o
   1   5  12      713.43      738.66     18.53 o
   2   5  12      176.08      157.40      4.15 o
   3   5  12      136.73      133.67     10.20 o
   4   5  12      767.50      758.08     22.54 o
   5   5  12      412.61      429.63      9.58 o
  -5   6  12      354.96      360.50      7.54 o
  -4   6  12      443.02      440.73      9.51 o
  -3   6  12      537.51      499.02     21.47 o
  -2   6  12       45.35       45.25      1.70 o
  -1   6  12       36.07       38.19      2.05 o
   0   6  12      587.83      636.35      8.83 o
   1   6  12       36.07       37.94      2.66 o
   2   6  12       45.30       52.01      1.37 o
   3   6  12      537.49      521.13     12.09 o
   4   6  12      443.13      420.46      9.26 o
   5   6  12      354.67      362.42      6.56 o
   6   6  12      429.24      416.98      7.27 o
  -6   7  12      169.21      159.18     19.12 o
  -5   7  12      152.84      146.20      3.99 o
  -4   7  12      539.98      554.82     16.44 o
  -3   7  12      188.07      198.63      5.15 o
  -2   7  12      838.07      840.34     13.77 o
  -1   7  12      559.77      495.46      6.80 o
   0   7  12       23.78       15.76      4.39 o
   1   7  12      560.06      509.67      9.89 o
   2   7  12      838.10      867.96     15.58 o
   3   7  12      188.07      195.65      3.97 o
   4   7  12      539.74      583.75      9.40 o
   5   7  12      152.81      137.74      3.35 o
   6   7  12      169.12      149.52      3.78 o
   7   7  12      302.58      322.05      6.57 o
  -7   8  12      246.78      231.65      7.58 o
  -6   8  12      226.68      219.98      5.80 o
  -5   8  12      811.45      784.18     16.66 o
  -4   8  12      195.31      218.80      6.30 o
  -3   8  12     1434.15     1375.65     23.36 o
  -2   8  12      765.14      693.10     11.06 o
  -1   8  12      543.71      525.82     11.38 o
   0   8  12      591.19      681.96     11.32 o
   1   8  12      543.87      524.82     11.59 o
   2   8  12      765.33      690.19     14.43 o
   3   8  12     1434.05     1334.53     21.70 o
   4   8  12      195.30      199.41      4.27 o
   5   8  12      811.81      793.55     14.06 o
   6   8  12      226.77      218.52      4.89 o
   7   8  12      246.75      212.17     11.44 o
   8   8  12        7.70        3.53      3.35 o
  -8   9  12       47.13       43.97      5.74 o
  -7   9  12      198.68      195.39     15.10 o
  -6   9  12      186.88      145.77      6.77 o
  -5   9  12      238.19      229.93      6.70 o
  -4   9  12      135.93      138.41      4.10 o
  -3   9  12      242.94      202.77      3.89 o
  -2   9  12      823.92      803.40     14.12 o
  -1   9  12       55.45       43.61      2.53 o
   0   9  12       34.82       36.33      1.72 o
   1   9  12       55.55       45.72      2.63 o
   2   9  12      823.69      767.00     41.83 o
   3   9  12      242.82      213.31     10.31 o
   4   9  12      135.83      132.02      4.61 o
   5   9  12      238.28      229.88      6.49 o
   6   9  12      186.91      155.63      6.01 o
   7   9  12      198.65      190.29      6.69 o
   8   9  12       47.09       43.95      4.53 o
   9   9  12       10.63        4.83      3.53 o
  -9  10  12       66.45       72.88      5.84 o
  -8  10  12       44.19       41.27      4.92 o
  -7  10  12      195.63      185.14      6.71 o
  -6  10  12        2.15       -1.48      2.87 o
  -5  10  12      542.58      540.28     12.95 o
  -4  10  12     2295.04     2274.15     39.11 o
  -3  10  12      950.38      962.65     19.54 o
  -2  10  12      650.65      602.41     14.30 o
  -1  10  12      325.28      298.09      6.64 o
   0  10  12     1389.01     1373.10     21.08 o
   1  10  12      325.41      313.25      6.84 o
   2  10  12      651.07      585.81     25.45 o
   3  10  12      949.80      956.20     15.98 o
   4  10  12     2294.92     2261.29     44.81 o
   5  10  12      542.38      560.20     22.67 o
   6  10  12        2.15        2.29      3.38 o
   7  10  12      195.77      178.90      6.50 o
   8  10  12       44.23       45.20      4.92 o
   9  10  12       66.53       76.27      5.78 o
  10  10  12      155.06      141.04      7.35 o
 -10  11  12        8.04       13.73      6.82 o
  -9  11  12       67.86       69.41      8.69 o
  -8  11  12      113.00      109.35      5.22 o
  -7  11  12      158.42      147.01      6.83 o
  -6  11  12      444.89      449.70     11.06 o
  -5  11  12      255.18      245.71      7.58 o
  -4  11  12     1160.15     1162.07     24.47 o
  -3  11  12       14.70       13.41      3.16 o
  -2  11  12      421.37      381.71      9.87 o
  -1  11  12      151.98      144.98      8.61 o
   0  11  12      779.07      719.28     12.90 o
   1  11  12      152.07      139.91     11.15 o
   2  11  12      421.34      382.07     45.82 o
   3  11  12       14.76       18.38     12.63 o
   4  11  12     1160.85     1187.98     32.40 o
   5  11  12      255.59      247.64      8.06 o
   6  11  12      444.59      463.26     13.47 o
   7  11  12      158.48      145.66      6.66 o
   8  11  12      112.90      112.84      6.67 o
   9  11  12       67.85       59.36      5.07 o
  10  11  12        8.01        8.96      3.79 o
  11  11  12       17.70       22.22      4.55 o
 -11  12  12      276.14      275.78     11.68 o
 -10  12  12      559.29      592.66     17.34 o
  -9  12  12       54.43       59.77     18.69 o
  -8  12  12       48.89       50.33      6.19 o
  -7  12  12       11.72       16.91      4.69 o
  -6  12  12      129.40      116.37      5.69 o
  -5  12  12      215.92      203.71     12.23 o
  -4  12  12       97.29       88.86      9.13 o
  -3  12  12       24.03       19.88      7.94 o
  -2  12  12       68.32       59.31      4.07 o
  -1  12  12       62.06       51.79      3.16 o
   0  12  12      174.59      171.36      6.29 o
   1  12  12       62.00       50.30      3.62 o
   2  12  12       68.31       45.46      3.84 o
   3  12  12       24.06       32.66      3.96 o
   4  12  12       97.31      100.66      5.22 o
   5  12  12      215.98      205.90      7.16 o
   6  12  12      129.48      129.66     16.45 o
   7  12  12       11.77       11.28      5.21 o
   8  12  12       48.86       50.48      5.20 o
   9  12  12       54.52       53.58      6.31 o
  10  12  12      559.47      598.20     22.96 o
  11  12  12      276.00      332.91     19.58 o
  12  12  12      137.57      147.06      9.87 o
 -12  13  12       15.88       15.98      4.92 o
 -11  13  12       45.13       40.17      8.08 o
 -10  13  12       37.56       53.44     15.67 o
  -9  13  12       47.28       64.24      6.53 o
  -8  13  12       16.05       11.42      4.51 o
  -7  13  12      358.25      380.92     11.79 o
  -6  13  12      216.89      227.65     14.55 o
  -5  13  12       24.58       17.28      3.66 o
  -4  13  12       28.64       23.74      3.64 o
  -3  13  12       15.26       22.33      5.62 o
  -2  13  12       39.12       36.15      4.61 o
  -1  13  12       64.87       75.43      6.44 o
   0  13  12       99.94       98.20      6.38 o
   1  13  12       64.89       67.90      5.30 o
   2  13  12       39.07       39.96      4.22 o
   3  13  12       15.25       15.58      3.81 o
   4  13  12       28.60       31.89      3.58 o
   5  13  12       24.58       21.85      7.88 o
   6  13  12      216.80      215.76     10.25 o
   7  13  12      358.07      374.81     18.82 o
   8  13  12       16.01       10.49      4.81 o
   9  13  12       47.31       66.56      6.35 o
  10  13  12       37.61       59.22     14.43 o
  11  13  12       45.04       57.67     13.36 o
  12  13  12       15.85       10.43      4.91 o
 -11  14  12       37.60       23.88      7.01 o
 -10  14  12       80.93       94.31      8.65 o
  -9  14  12       34.96       25.61      6.38 o
  -8  14  12       31.25       32.25      8.43 o
  -7  14  12      198.42      210.96     11.49 o
  -6  14  12      451.55      497.55     18.21 o
  -5  14  12      494.62      517.05     19.13 o
  -4  14  12       85.54       86.09      8.95 o
  -3  14  12      128.69      128.14      7.56 o
  -2  14  12       32.83       17.48      5.48 o
  -1  14  12      118.85       92.40      6.66 o
   0  14  12       48.80       52.21      5.72 o
   1  14  12      118.88      115.59      6.12 o
   2  14  12       32.94       34.53      4.65 o
   3  14  12      128.69      120.68      6.24 o
   4  14  12       85.44       86.90      4.81 o
   5  14  12      494.40      512.25     54.58 o
   6  14  12      451.66      478.20     14.25 o
   7  14  12      198.63      225.94     10.36 o
   8  14  12       31.27       43.70      8.68 o
   9  14  12       34.92       35.40      5.06 o
  10  14  12       80.98       79.85      7.86 o
  11  14  12       37.61       39.46      5.68 o
 -10  15  12       11.20        6.43      7.97 o
  -9  15  12       71.65       82.24      9.20 o
  -8  15  12      276.22      294.45     14.86 o
  -7  15  12       30.07       29.10      6.14 o
  -6  15  12       30.17       23.88      7.97 o
  -5  15  12       68.36       65.26      7.79 o
  -4  15  12      231.58      263.05     14.85 o
  -3  15  12        5.61        0.61      5.94 o
  -2  15  12       99.77      106.97      8.19 o
  -1  15  12      132.88      141.35      8.83 o
   0  15  12      227.22      249.20     10.55 o
   1  15  12      132.92      132.94      7.42 o
   2  15  12       99.75       80.45      5.54 o
   3  15  12        5.58        4.42      3.95 o
   4  15  12      231.55      233.73      7.55 o
   5  15  12       68.30       64.27      4.77 o
   6  15  12       30.15       30.04      6.92 o
   7  15  12       30.12       28.89      3.91 o
   8  15  12      276.29      307.68     14.66 o
   9  15  12       71.67       76.03     12.66 o
  10  15  12       11.23       11.85     13.73 o
  -8  16  12       45.99       57.32      6.93 o
  -7  16  12       11.63        8.89      6.41 o
  -6  16  12      162.37      173.27     11.40 o
  -5  16  12       32.98       27.26      7.50 o
  -4  16  12      124.34      137.26      9.86 o
  -3  16  12       54.74       56.95      7.47 o
  -2  16  12       14.75        3.83      6.58 o
  -1  16  12       99.50      106.46      8.17 o
   0  16  12       90.93       89.11      7.71 o
   1  16  12       99.41       95.28      7.24 o
   2  16  12       14.76       20.05      5.75 o
   3  16  12       54.73       55.16     11.62 o
   4  16  12      124.28      119.36      9.80 o
   5  16  12       32.93       26.93      4.75 o
   6  16  12      162.41      154.94      9.17 o
   7  16  12       11.63        3.65      7.74 o
   8  16  12       45.93       41.42      5.50 o
  -6  17  12       22.60       23.16      6.78 o
  -5  17  12       19.14       22.93      8.30 o
  -4  17  12      233.26      189.60     12.26 o
  -3  17  12       29.59       37.35      5.60 o
  -2  17  12      190.13      172.29     10.07 o
  -1  17  12       37.13       39.50      7.15 o
   0  17  12        5.74       -5.19      5.97 o
   1  17  12       37.12       44.46      7.10 o
   2  17  12      190.04      189.60     10.90 o
   3  17  12       29.57       44.93     18.56 o
   4  17  12      233.23      212.58      9.33 o
   5  17  12       19.25       17.32      5.59 o
   6  17  12       22.62       20.27      6.16 o
  -3  18  12       76.79       94.80      9.64 o
  -2  18  12      117.16      109.54     10.88 o
  -1  18  12       46.40       24.12      6.08 o
   0  18  12      153.91      111.36      9.92 o
   1  18  12       46.47       43.65      7.03 o
   2  18  12      117.20       94.00      7.51 o
   3  18  12       76.92       67.33      5.38 o
   0   1  13     1815.59     1820.43     49.41 o
   1   1  13      602.11      604.37     11.23 o
  -1   2  13     1622.24     1758.95     20.90 o
   0   2  13       21.52       25.56      1.32 o
   1   2  13     1621.87     1761.63     22.96 o
   2   2  13      163.08      145.56      3.27 o
  -2   3  13      217.78      202.80      7.37 o
  -1   3  13      419.59      424.90      5.94 o
   0   3  13      220.99      178.06      5.45 o
   1   3  13      419.31      419.49      6.06 o
   2   3  13      217.81      207.29      5.05 o
   3   3  13        0.26       -2.88      2.88 o
  -3   4  13      303.44      310.81      7.42 o
  -2   4  13      321.54      274.69      5.65 o
  -1   4  13     1918.73     1953.53     26.23 o
   0   4  13     1324.45     1408.03     19.04 o
   1   4  13     1918.44     1954.77     23.85 o
   2   4  13      321.82      264.27      7.30 o
   3   4  13      303.23      300.57     12.01 o
   4   4  13      519.25      465.21     21.31 o
  -4   5  13      162.52      177.21      7.19 o
  -3   5  13      691.54      676.88     13.56 o
  -2   5  13     1188.27     1178.90     18.97 o
  -1   5  13     1089.39     1105.71     14.83 o
   0   5  13     2597.08     2607.18     33.49 o
   1   5  13     1089.77     1143.64     16.72 o
   2   5  13     1187.92     1129.52     30.96 o
   3   5  13      691.31      661.43     18.99 o
   4   5  13      162.70      182.55     10.81 o
   5   5  13     3228.22     3179.12     52.81 o
  -5   6  13      319.07      309.55     10.30 o
  -4   6  13      466.46      468.87     10.68 o
  -3   6  13      825.77      854.66     18.53 o
  -2   6  13      213.34      208.69      4.12 o
  -1   6  13     1344.04     1391.01     28.13 o
   0   6  13      533.41      549.54     13.87 o
   1   6  13     1344.50     1421.55     19.26 o
   2   6  13      212.99      204.12      4.44 o
   3   6  13      825.66      842.11     56.82 o
   4   6  13      466.57      441.33     16.60 o
   5   6  13      319.11      317.51      8.07 o
   6   6  13        0.42        0.26      2.43 o
  -6   7  13      296.05      294.13      6.61 o
  -5   7  13      406.52      417.82      9.39 o
  -4   7  13     2464.10     2500.90     43.25 o
  -3   7  13     1197.42     1226.90     21.08 o
  -2   7  13      463.22      448.71     13.34 o
  -1   7  13      187.34      162.74      3.01 o
   0   7  13       26.90       27.72      1.97 o
   1   7  13      187.37      166.50      4.10 o
   2   7  13      463.02      433.74     19.35 o
   3   7  13     1197.84     1253.94     17.78 o
   4   7  13     2464.12     2415.12     80.01 o
   5   7  13      406.67      396.58      8.65 o
   6   7  13      296.22      293.92      5.84 o
   7   7  13      714.86      725.27     13.92 o
  -7   8  13      526.98      504.21     12.66 o
  -6   8  13      256.60      247.36      7.06 o
  -5   8  13      890.96      837.48     15.72 o
  -4   8  13      186.50      173.80      4.39 o
  -3   8  13      124.68      104.30      3.39 o
  -2   8  13       40.87       39.33      1.79 o
  -1   8  13       15.79       13.35      1.67 o
   0   8  13      125.78      119.36      4.96 o
   1   8  13       15.81       12.51      2.29 o
   2   8  13       40.87       34.27      1.56 o
   3   8  13      124.82      103.44      2.74 o
   4   8  13      186.60      172.83      5.49 o
   5   8  13      890.53      809.30     15.17 o
   6   8  13      256.51      232.88      5.88 o
   7   8  13      527.44      497.73     12.15 o
   8   8  13      737.87      770.70     21.76 o
  -8   9  13       53.45       57.53      3.92 o
  -7   9  13      361.93      362.52     13.29 o
  -6   9  13      200.28      191.91      6.12 o
  -5   9  13       51.34       39.19      3.83 o
  -4   9  13       77.93       79.66      4.17 o
  -3   9  13      199.51      191.27      4.97 o
  -2   9  13      117.33       94.53      3.82 o
  -1   9  13      209.45      205.03      5.10 o
   0   9  13      395.78      358.24      6.57 o
   1   9  13      209.35      213.73     13.94 o
   2   9  13      117.27       85.28     16.34 o
   3   9  13      199.35      182.29      4.08 o
   4   9  13       77.93       84.34      3.52 o
   5   9  13       51.25       43.61      2.52 o
   6   9  13      200.43      195.41     14.80 o
   7   9  13      362.10      377.24     13.61 o
   8   9  13       53.52       69.24      4.95 o
   9   9  13      626.66      615.59     20.49 o
  -9  10  13      175.26      175.23     12.26 o
  -8  10  13        7.36       16.71     11.16 o
  -7  10  13      130.64      113.65      5.06 o
  -6  10  13       35.18       35.74      3.50 o
  -5  10  13      391.78      380.00      8.65 o
  -4  10  13      421.66      438.40      9.33 o
  -3  10  13       13.56        4.00      3.46 o
  -2  10  13       71.71       69.72      4.15 o
  -1  10  13      145.88      146.57      4.22 o
   0  10  13      870.70      835.94     14.67 o
   1  10  13      145.83      153.57      4.19 o
   2  10  13       71.79       69.08      4.78 o
   3  10  13       13.60       15.53     11.19 o
   4  10  13      421.77      431.21     68.19 o
   5  10  13      391.80      370.59     10.30 o
   6  10  13       35.23       31.10      2.84 o
   7  10  13      130.55      129.54      6.87 o
   8  10  13        7.40        7.61      8.68 o
   9  10  13      175.23      172.05      6.83 o
  10  10  13       17.30        4.94      4.92 o
 -10  11  13       48.74       52.43     11.65 o
  -9  11  13      210.44      199.69     10.05 o
  -8  11  13      117.15      114.81      6.42 o
  -7  11  13      395.98      366.53     10.24 o
  -6  11  13      147.95      129.28      4.39 o
  -5  11  13      382.29      348.30      8.30 o
  -4  11  13       56.63       54.81      9.67 o
  -3  11  13      799.23      764.32     16.76 o
  -2  11  13       96.57      103.12      4.56 o
  -1  11  13       93.89       75.53      3.04 o
   0  11  13       20.67       17.33      2.46 o
   1  11  13       93.94       75.43      4.30 o
   2  11  13       96.53      100.66      4.96 o
   3  11  13      799.66      785.90     27.04 o
   4  11  13       56.64       44.97      3.15 o
   5  11  13      382.25      343.38     12.72 o
   6  11  13      147.92      141.25     14.65 o
   7  11  13      396.43      398.25     13.15 o
   8  11  13      117.20      122.87      6.13 o
   9  11  13      210.33      209.40     13.31 o
  10  11  13       48.77       43.40      5.68 o
  11  11  13       37.88       45.94      4.50 o
 -11  12  13       96.46       98.44     21.36 o
 -10  12  13       18.78       25.10     10.82 o
  -9  12  13      308.74      341.22     12.06 o
  -8  12  13      227.41      216.67     14.95 o
  -7  12  13      194.74      206.80      8.02 o
  -6  12  13       45.31       33.09      6.04 o
  -5  12  13       29.11       32.09      4.67 o
  -4  12  13       26.40       25.35      3.48 o
  -3  12  13      297.84      294.45     11.46 o
  -2  12  13      183.97      181.51      7.67 o
  -1  12  13        5.13        5.82      3.05 o
   0  12  13        2.64        5.01      2.66 o
   1  12  13        5.13        6.19      2.58 o
   2  12  13      183.94      189.60      6.81 o
   3  12  13      297.72      319.13      9.28 o
   4  12  13       26.39       27.52      3.24 o
   5  12  13       29.12       32.98      2.96 o
   6  12  13       45.30       41.95      3.62 o
   7  12  13      194.82      196.23      8.21 o
   8  12  13      227.32      218.72      8.96 o
   9  12  13      308.89      325.03     16.36 o
  10  12  13       18.78       18.65      5.50 o
  11  12  13       96.45      103.12      9.37 o
  12  12  13        3.66        7.07      4.40 o
 -12  13  13       23.75       25.85      6.54 o
 -11  13  13       29.77       35.55      7.38 o
 -10  13  13      181.07      189.25     13.62 o
  -9  13  13      252.52      267.08     13.74 o
  -8  13  13      105.38      124.53      9.38 o
  -7  13  13      292.12      280.18     11.19 o
  -6  13  13       22.94       20.39      6.15 o
  -5  13  13      130.03      131.24      7.38 o
  -4  13  13      400.03      415.68     14.63 o
  -3  13  13      113.66      127.30      7.53 o
  -2  13  13      143.23      143.12      6.50 o
  -1  13  13      137.05      122.05      8.20 o
   0  13  13      322.46      310.79     11.34 o
   1  13  13      137.08      137.26      6.67 o
   2  13  13      143.33      126.47      5.57 o
   3  13  13      113.67      121.23      5.72 o
   4  13  13      400.07      423.45     11.24 o
   5  13  13      130.04      126.47      5.12 o
   6  13  13       22.92       28.09      3.71 o
   7  13  13      292.35      304.48      9.81 o
   8  13  13      105.41       95.82     22.19 o
   9  13  13      252.54      258.37     11.00 o
  10  13  13      180.91      152.53     36.60 o
  11  13  13       29.76       45.67      6.99 o
  12  13  13       23.72       24.37      6.72 o
 -11  14  13        2.63        6.12      7.35 o
 -10  14  13       25.64       16.36      7.50 o
  -9  14  13       52.56       50.43      8.95 o
  -8  14  13       68.02       76.73      6.93 o
  -7  14  13      287.69      321.80     15.09 o
  -6  14  13       25.73       36.15      6.24 o
  -5  14  13      139.28      133.80      8.59 o
  -4  14  13       10.74       12.52      6.12 o
  -3  14  13       18.17       15.58      4.39 o
  -2  14  13      180.76      155.52      8.95 o
  -1  14  13       26.89       28.16      4.85 o
   0  14  13        7.97        7.35      5.04 o
   1  14  13       26.92       20.51      4.70 o
   2  14  13      180.75      184.52      7.73 o
   3  14  13       18.12       14.80      3.81 o
   4  14  13       10.71        7.15      3.57 o
   5  14  13      139.22      137.00      5.06 o
   6  14  13       25.83       32.40      4.32 o
   7  14  13      287.58      314.98     12.32 o
   8  14  13       68.03       71.93      7.35 o
   9  14  13       52.60       58.64      7.24 o
  10  14  13       25.66       29.98      6.34 o
  11  14  13        2.63       -3.95      5.30 o
  -9  15  13        4.08        9.34      7.94 o
  -8  15  13       79.91       73.08      8.25 o
  -7  15  13      106.23      120.68      8.97 o
  -6  15  13       76.19       70.14      6.63 o
  -5  15  13       13.42        8.60      7.33 o
  -4  15  13       32.84       26.62      8.56 o
  -3  15  13       76.54       76.28      6.92 o
  -2  15  13       24.34       28.96      5.98 o
  -1  15  13       17.82       18.32      4.45 o
   0  15  13      158.23      147.90      8.72 o
   1  15  13       17.85       25.61      5.27 o
   2  15  13       24.33       24.73      3.93 o
   3  15  13       76.45       71.40      5.43 o
   4  15  13       32.78       34.02      3.95 o
   5  15  13       13.42       11.63      6.71 o
   6  15  13       76.39       83.73      7.41 o
   7  15  13      106.24       87.92      6.94 o
   8  15  13       80.05       79.49     12.27 o
   9  15  13        4.10       12.52      8.97 o
  -8  16  13       40.78       42.99      8.11 o
  -7  16  13       19.78       18.11      7.79 o
  -6  16  13      103.49       84.95      7.30 o
  -5  16  13      211.41      236.47     12.55 o
  -4  16  13        3.36        3.67      7.21 o
  -3  16  13       25.31       19.18      7.36 o
  -2  16  13      113.15       96.49      7.53 o
  -1  16  13      332.83      324.02     16.04 o
   0  16  13      157.49      153.36      9.20 o
   1  16  13      332.81      337.52     15.92 o
   2  16  13      113.22      117.18      8.31 o
   3  16  13       25.28       23.28      4.42 o
   4  16  13        3.37        2.61      4.38 o
   5  16  13      211.31      222.24     12.12 o
   6  16  13      103.45      111.28      7.77 o
   7  16  13       19.72       21.95      5.68 o
   8  16  13       40.78       27.00      5.75 o
  -5  17  13       81.70       55.83      7.76 o
  -4  17  13      106.02      100.17     10.15 o
  -3  17  13      135.18      130.11      9.60 o
  -2  17  13       74.40       71.40      8.98 o
  -1  17  13      173.10      205.60     12.41 o
   0  17  13      276.52      255.88     15.83 o
   1  17  13      173.14      153.97     10.74 o
   2  17  13       74.47       72.24      7.36 o
   3  17  13      135.17      132.00     10.85 o
   4  17  13      105.94      112.57     32.84 o
   5  17  13       81.67       72.91      7.06 o
   0  18  13        0.45        3.35      6.43 o
   0   1  14     1027.91     1148.42     25.10 o
   1   1  14       22.27       12.87      0.94 o
  -1   2  14     1879.08     1928.82     22.44 o
   0   2  14       30.35       32.69      1.42 o
   1   2  14     1877.89     1970.17     24.72 o
   2   2  14       40.86       46.14      4.74 o
  -2   3  14      684.36      711.91     18.81 o
  -1   3  14     1633.22     1657.75     38.23 o
   0   3  14      632.60      731.12     10.64 o
   1   3  14     1633.61     1635.16     25.05 o
   2   3  14      684.58      677.92     13.00 o
   3   3  14      302.13      346.12      9.06 o
  -3   4  14      769.14      774.06     39.00 o
  -2   4  14     4313.73     4403.34     67.22 o
  -1   4  14      700.87      734.66     10.12 o
   0   4  14       31.08       27.38      1.09 o
   1   4  14      700.84      742.72     11.75 o
   2   4  14     4314.92     4457.57    153.37 o
   3   4  14      769.19      790.55     24.68 o
   4   4  14      201.21      159.24      4.68 o
  -4   5  14      420.55      375.65      9.21 o
  -3   5  14      928.02      936.92     18.58 o
  -2   5  14      461.43      423.77      7.44 o
  -1   5  14      287.71      300.25      7.07 o
   0   5  14      562.10      606.54     10.95 o
   1   5  14      287.72      303.02      4.86 o
   2   5  14      461.45      408.18     12.37 o
   3   5  14      927.77      892.01     23.78 o
   4   5  14      420.47      364.68     27.50 o
   5   5  14       15.50       12.96      4.44 o
  -5   6  14      262.95      259.10      7.22 o
  -4   6  14      223.13      200.72      6.28 o
  -3   6  14      600.93      584.08     12.04 o
  -2   6  14       68.95       63.66      2.36 o
  -1   6  14      625.44      616.62     16.59 o
   0   6  14       57.36       52.07      5.68 o
   1   6  14      625.54      638.62     16.53 o
   2   6  14       69.11       71.13      7.41 o
   3   6  14      600.98      556.21     13.97 o
   4   6  14      223.14      198.13      6.83 o
   5   6  14      263.00      256.42      7.10 o
   6   6  14       89.53       76.20      8.64 o
  -6   7  14      230.47      215.23      9.93 o
  -5   7  14      919.68      880.17     20.27 o
  -4   7  14     1111.74     1151.08     42.21 o
  -3   7  14      314.64      281.58      6.01 o
  -2   7  14      227.87      232.34      4.88 o
  -1   7  14       96.77       97.13      3.54 o
   0   7  14     1515.22     1475.96     25.14 o
   1   7  14       96.73       86.97      5.19 o
   2   7  14      227.82      222.45      5.88 o
   3   7  14      314.62      298.74      7.40 o
   4   7  14     1111.98     1086.58     73.65 o
   5   7  14      919.56      959.99     35.96 o
   6   7  14      230.22      196.50     11.06 o
   7   7  14      318.39      303.17     12.39 o
  -7   8  14       59.49       61.09      4.25 o
  -6   8  14      125.53      108.80     10.44 o
  -5   8  14      664.00      616.73     13.98 o
  -4   8  14     1651.38     1644.09     57.36 o
  -3   8  14      911.50      919.84     15.92 o
  -2   8  14      528.17      499.43      8.40 o
  -1   8  14      260.25      246.57      6.39 o
   0   8  14        3.23        0.76      1.40 o
   1   8  14      260.05      250.86     13.58 o
   2   8  14      528.32      501.86      8.39 o
   3   8  14      911.32      911.00     14.64 o
   4   8  14     1651.04     1665.75     42.74 o
   5   8  14      663.87      593.41     13.68 o
   6   8  14      125.59      102.73      4.73 o
   7   8  14       59.52       63.01      3.38 o
   8   8  14      149.18      166.15     12.43 o
  -8   9  14      177.78      146.22      6.07 o
  -7   9  14      205.59      188.79      7.18 o
  -6   9  14      378.77      373.10     10.56 o
  -5   9  14      120.29      106.86      7.84 o
  -4   9  14       49.46       36.60      2.85 o
  -3   9  14       89.68       88.86      3.42 o
  -2   9  14      470.32      406.49      9.79 o
  -1   9  14     1438.51     1444.48     21.94 o
   0   9  14      554.25      517.60      9.46 o
   1   9  14     1438.20     1421.80     26.42 o
   2   9  14      470.58      401.70     31.35 o
   3   9  14       89.66       91.35      3.85 o
   4   9  14       49.45       36.84      2.69 o
   5   9  14      120.31      119.45      3.93 o
   6   9  14      378.86      388.39      8.68 o
   7   9  14      205.61      169.22      7.66 o
   8   9  14      177.88      150.29      6.66 o
   9   9  14        2.89        1.02      3.57 o
  -9  10  14      186.60      181.32      6.95 o
  -8  10  14       99.68       95.66      5.86 o
  -7  10  14       75.03       74.36      9.89 o
  -6  10  14       44.53       36.99      3.50 o
  -5  10  14      166.44      142.04      4.57 o
  -4  10  14      279.99      263.11     19.48 o
  -3  10  14      660.80      608.31     12.90 o
  -2  10  14      117.67      115.67      4.08 o
  -1  10  14      528.35      533.57     10.08 o
   0  10  14      228.27      219.86      5.19 o
   1  10  14      527.95      538.75     13.64 o
   2  10  14      117.83      103.24     15.00 o
   3  10  14      660.36      595.20     15.09 o
   4  10  14      279.97      244.92      8.13 o
   5  10  14      166.43      154.08      7.94 o
   6  10  14       44.60       41.37      4.70 o
   7  10  14       75.09       76.14      4.55 o
   8  10  14       99.75       99.35      5.93 o
   9  10  14      186.35      184.18     10.83 o
  10  10  14       22.22       13.93      5.45 o
 -10  11  14       60.03       64.49      5.80 o
  -9  11  14       77.50       88.85     10.93 o
  -8  11  14       90.38      103.40      5.29 o
  -7  11  14      157.90      161.35     10.45 o
  -6  11  14       34.43       33.43      3.07 o
  -5  11  14      227.78      223.66      6.67 o
  -4  11  14      185.08      175.11     12.46 o
  -3  11  14      261.87      226.52      7.42 o
  -2  11  14      311.94      322.24     10.65 o
  -1  11  14       29.56       21.13      3.12 o
   0  11  14      641.06      641.19     14.95 o
   1  11  14       29.59       23.60      2.39 o
   2  11  14      311.85      338.43     10.47 o
   3  11  14      261.70      249.98      7.82 o
   4  11  14      185.01      185.53      6.73 o
   5  11  14      227.88      211.09      6.46 o
   6  11  14       34.41       38.09     11.00 o
   7  11  14      157.74      166.00      8.11 o
   8  11  14       90.46      101.66      5.87 o
   9  11  14       77.51       85.11      6.67 o
  10  11  14       60.01       67.72      5.13 o
  11  11  14       16.74       12.65     11.95 o
 -11  12  14       55.36       59.02      6.28 o
 -10  12  14       68.81       80.00      9.29 o
  -9  12  14       88.39       92.40      7.85 o
  -8  12  14       84.52       74.14      6.81 o
  -7  12  14      228.99      231.17     11.66 o
  -6  12  14      183.30      201.71      9.14 o
  -5  12  14      112.75      102.67      6.77 o
  -4  12  14      473.48      524.40     18.70 o
  -3  12  14       28.85       35.71      5.17 o
  -2  12  14      247.59      263.05      9.23 o
  -1  12  14       24.49       28.30      3.95 o
   0  12  14        1.12        2.17      2.31 o
   1  12  14       24.41       30.26      3.09 o
   2  12  14      247.29      261.86      8.40 o
   3  12  14       28.81       31.82      4.04 o
   4  12  14      473.41      491.50     12.61 o
   5  12  14      112.78      120.85      4.74 o
   6  12  14      183.17      195.49      6.12 o
   7  12  14      228.80      236.04      9.59 o
   8  12  14       84.48       79.65      5.88 o
   9  12  14       88.54       99.30      9.54 o
  10  12  14       68.68       73.88      6.90 o
  11  12  14       55.27       60.11      6.77 o
  12  12  14       17.02       19.73      7.15 o
 -12  13  14       37.06       20.51      8.40 o
 -11  13  14       25.70       31.27      6.23 o
 -10  13  14        7.23       17.80      7.93 o
  -9  13  14      642.94      703.55     28.22 o
  -8  13  14       92.22      108.26      8.49 o
  -7  13  14       71.67       66.67      7.88 o
  -6  13  14      129.85      142.83      7.68 o
  -5  13  14       26.63       35.11      8.80 o
  -4  13  14      153.25      169.06      8.69 o
  -3  13  14      464.79      500.32     16.06 o
  -2  13  14       34.18       31.68      4.32 o
  -1  13  14        7.12       10.74      4.87 o
   0  13  14       18.10       25.10      4.09 o
   1  13  14        7.11       12.69      3.35 o
   2  13  14       34.20       30.44      3.96 o
   3  13  14      464.74      495.35     15.41 o
   4  13  14      153.23      169.64      6.06 o
   5  13  14       26.65       30.69      3.30 o
   6  13  14      129.65      142.60      6.80 o
   7  13  14       71.74       72.70     10.96 o
   8  13  14       92.29       77.76      7.49 o
   9  13  14      643.25      734.19     24.04 o
  10  13  14        7.22       11.71     12.54 o
  11  13  14       25.69       26.53      7.44 o
  12  13  14       37.14       20.17      6.78 o
 -10  14  14       22.60       20.51      6.72 o
  -9  14  14      197.66      224.09     12.60 o
  -8  14  14      104.03      100.91      9.69 o
  -7  14  14      136.04      147.59      8.72 o
  -6  14  14       27.15       40.76      6.32 o
  -5  14  14      224.86      222.60     10.33 o
  -4  14  14       13.45       15.47      4.48 o
  -3  14  14      335.29      342.08     13.73 o
  -2  14  14      201.63      207.37      9.63 o
  -1  14  14       45.56       46.30      5.89 o
   0  14  14        9.01        6.12      4.90 o
   1  14  14       45.62       58.08      4.71 o
   2  14  14      201.56      207.02      8.91 o
   3  14  14      335.21      313.43     10.96 o
   4  14  14       13.47       13.63      4.40 o
   5  14  14      224.61      220.01     16.79 o
   6  14  14       27.10       17.35      5.92 o
   7  14  14      136.19      153.43      8.09 o
   8  14  14      103.98      101.95      7.42 o
   9  14  14      197.52      215.16     11.40 o
  10  14  14       22.61       16.72      6.77 o
  -9  15  14        4.61        4.12      4.87 o
  -8  15  14       17.17       10.10      7.79 o
  -7  15  14       79.15       87.95      8.82 o
  -6  15  14      171.01      164.59      9.52 o
  -5  15  14      241.73      278.12     13.62 o
  -4  15  14       65.41       76.73      7.36 o
  -3  15  14       74.72       69.53      6.60 o
  -2  15  14      260.02      277.29     13.59 o
  -1  15  14       28.60       26.49      5.48 o
   0  15  14       25.50       37.65      5.31 o
   1  15  14       28.59       23.88      4.96 o
   2  15  14      260.07      257.07      9.92 o
   3  15  14       74.69       69.73      5.59 o
   4  15  14       65.37       72.92      6.12 o
   5  15  14      241.58      261.29     28.92 o
   6  15  14      171.08      177.52      8.04 o
   7  15  14       79.18       69.62      7.72 o
   8  15  14       17.16       15.23      6.28 o
   9  15  14        4.62       -2.02      6.18 o
  -7  16  14      109.16      131.52      9.93 o
  -6  16  14       29.58       36.75      6.60 o
  -5  16  14      249.82      268.30     14.59 o
  -4  16  14      137.40      136.39     10.12 o
  -3  16  14        1.14       -3.98      3.98 o
  -2  16  14       14.34        5.82      6.87 o
  -1  16  14       22.23       17.80      6.47 o
   0  16  14      665.04      680.13     29.68 o
   1  16  14       22.24       19.28      6.31 o
   2  16  14       14.33       15.58      6.73 o
   3  16  14        1.15        0.31      5.59 o
   4  16  14      137.34      138.52     18.72 o
   5  16  14      249.73      259.99     18.75 o
   6  16  14       29.62       27.45     10.82 o
   7  16  14      109.29      104.27     14.17 o
  -5  17  14       47.25       54.92      7.88 o
  -4  17  14      135.96      124.25     10.21 o
  -3  17  14       42.27       46.13      6.05 o
  -2  17  14       20.12       18.11      6.73 o
  -1  17  14       43.44       37.96      7.78 o
   0  17  14        0.01       13.13      6.09 o
   1  17  14       43.46       39.03      6.80 o
   2  17  14       20.14       22.93     14.10 o
   3  17  14       42.17       50.07      8.09 o
   4  17  14      136.01      132.89      8.53 o
   5  17  14       47.25       44.61      8.89 o
   0   1  15       41.47       32.22      1.25 o
   1   1  15     2122.74     2342.33     30.64 o
  -1   2  15       41.04       32.63      1.15 o
   0   2  15      487.35      526.73      8.23 o
   1   2  15       41.08       32.97      1.05 o
   2   2  15      732.53      734.12     13.27 o
  -2   3  15      424.27      457.91      9.79 o
  -1   3  15      846.86      815.58     10.74 o
   0   3  15      144.90      127.73      4.60 o
   1   3  15      846.09      815.31     14.96 o
   2   3  15      424.36      465.88     11.81 o
   3   3  15       87.29       71.47     12.90 o
  -3   4  15      839.92      846.33     16.64 o
  -2   4  15      921.84     1023.50     17.31 o
  -1   4  15      178.26      150.72      4.42 o
   0   4  15      188.71      171.38      3.50 o
   1   4  15      178.32      154.25      5.52 o
   2   4  15      921.80      954.49     20.48 o
   3   4  15      840.34      743.54     31.94 o
   4   4  15      686.61      640.10     40.63 o
  -4   5  15      446.15      430.52      9.37 o
  -3   5  15      553.71      535.75     12.07 o
  -2   5  15       79.09       85.65      2.42 o
  -1   5  15      968.27      970.99     59.54 o
   0   5  15      447.93      453.59      8.69 o
   1   5  15      968.57      945.41     28.44 o
   2   5  15       79.00       90.82      7.06 o
   3   5  15      553.66      511.50     13.66 o
   4   5  15      445.94      419.85     11.78 o
   5   5  15       78.65       65.42      3.06 o
  -5   6  15      889.63      900.09     18.40 o
  -4   6  15      309.33      298.03      7.79 o
  -3   6  15       56.04       56.74      3.84 o
  -2   6  15     1213.39     1241.04     21.28 o
  -1   6  15     1145.01     1137.81     16.53 o
   0   6  15       14.85       12.93      2.03 o
   1   6  15     1144.90     1118.24     31.84 o
   2   6  15     1213.76     1220.07     28.93 o
   3   6  15       56.00       66.57     20.32 o
   4   6  15      309.00      303.04     16.55 o
   5   6  15      889.72      893.42     20.04 o
   6   6  15      592.21      595.18     21.60 o
  -6   7  15      253.19      223.64     10.29 o
  -5   7  15      557.09      529.51     16.74 o
  -4   7  15      133.99      113.05      4.42 o
  -3   7  15       60.83       61.81      2.75 o
  -2   7  15     2612.75     2610.77     39.59 o
  -1   7  15      421.74      387.74      9.99 o
   0   7  15        8.91        9.09      1.30 o
   1   7  15      422.27      400.10     14.52 o
   2   7  15     2612.85     2566.36     58.25 o
   3   7  15       60.90       61.88      5.19 o
   4   7  15      133.83      127.16      9.96 o
   5   7  15      557.55      540.07     16.81 o
   6   7  15      253.27      226.44      6.68 o
   7   7  15      211.33      203.21      6.10 o
  -7   8  15       92.62      102.95      5.60 o
  -6   8  15      889.28      871.14     25.32 o
  -5   8  15       10.23        5.93      4.74 o
  -4   8  15      862.40      856.64     16.49 o
  -3   8  15      847.23      832.30     18.93 o
  -2   8  15      569.82      548.83     17.03 o
  -1   8  15      188.00      172.30      4.13 o
   0   8  15      605.67      543.71     10.40 o
   1   8  15      188.10      171.24      3.53 o
   2   8  15      569.60      557.29     19.50 o
   3   8  15      846.99      878.87     28.12 o
   4   8  15      862.41      866.93     70.74 o
   5   8  15       10.24        1.52      3.11 o
   6   8  15      888.97      894.11     23.52 o
   7   8  15       92.72       86.57      4.47 o
   8   8  15      471.35      511.24     13.58 o
  -8   9  15      229.15      211.06      7.44 o
  -7   9  15       88.01       85.73      9.18 o
  -6   9  15      149.97      146.34     11.32 o
  -5   9  15      336.87      362.36     11.54 o
  -4   9  15      780.01      793.34     15.68 o
  -3   9  15      496.75      492.64     10.29 o
  -2   9  15      448.45      434.70      9.77 o
  -1   9  15      294.54      284.77      6.12 o
   0   9  15      637.42      662.24     14.94 o
   1   9  15      294.43      279.95     12.64 o
   2   9  15      448.54      444.42      9.63 o
   3   9  15      496.52      475.71     22.41 o
   4   9  15      780.07      759.23     24.53 o
   5   9  15      336.77      352.02      9.62 o
   6   9  15      149.83      142.10      6.10 o
   7   9  15       88.04       90.79     11.96 o
   8   9  15      229.02      230.32     20.83 o
   9   9  15      169.36      169.25      7.32 o
  -9  10  15       50.79       45.12      5.33 o
  -8  10  15       20.75       16.98      8.97 o
  -7  10  15       54.30       40.37      7.22 o
  -6  10  15      281.57      283.57      8.06 o
  -5  10  15      246.75      241.80      6.29 o
  -4  10  15      285.41      269.83     10.38 o
  -3  10  15      432.56      421.94     12.73 o
  -2  10  15      150.81      166.81      7.67 o
  -1  10  15      141.24      140.76      4.61 o
   0  10  15      204.63      230.77      9.67 o
   1  10  15      141.37      136.97      5.22 o
   2  10  15      150.90      154.89      7.39 o
   3  10  15      432.59      402.67     11.42 o
   4  10  15      285.30      275.24      9.86 o
   5  10  15      247.03      226.86      8.18 o
   6  10  15      281.60      295.81      9.13 o
   7  10  15       54.29       43.84      4.15 o
   8  10  15       20.74       20.39      3.91 o
   9  10  15       50.77       54.77     12.38 o
  10  10  15       26.08       25.31      6.71 o
 -10  11  15      111.55       96.49      7.53 o
  -9  11  15       43.76       52.74      7.19 o
  -8  11  15      124.09      111.36      7.58 o
  -7  11  15      220.74      210.24      8.97 o
  -6  11  15       84.99       89.68      9.39 o
  -5  11  15       37.27       30.82      3.48 o
  -4  11  15      285.12      279.77     10.76 o
  -3  11  15       39.19       30.30      3.67 o
  -2  11  15      767.96      788.67     24.32 o
  -1  11  15      242.68      252.38      7.27 o
   0  11  15        2.89        0.22      4.30 o
   1  11  15      242.62      246.65      7.05 o
   2  11  15      768.11      785.90     21.50 o
   3  11  15       39.21       33.24      4.71 o
   4  11  15      285.21      256.67     10.30 o
   5  11  15       37.27       33.36      5.93 o
   6  11  15       85.08      108.32      6.99 o
   7  11  15      220.76      202.39      7.87 o
   8  11  15      124.02      137.40      6.76 o
   9  11  15       43.77       40.75      7.24 o
  10  11  15      111.60      113.82      6.70 o
  11  11  15      244.79      292.75     13.55 o
 -11  12  15       66.50       53.81      7.81 o
 -10  12  15      170.32      175.55     10.48 o
  -9  12  15      216.86      273.19     15.95 o
  -8  12  15       73.14       86.09      6.20 o
  -7  12  15       43.22       32.81      7.51 o
  -6  12  15      142.01      136.39      7.81 o
  -5  12  15       22.38       16.87      5.49 o
  -4  12  15       38.66       37.80      4.25 o
  -3  12  15      650.44      764.54     26.68 o
  -2  12  15       26.03       22.33      3.50 o
  -1  12  15       24.26       18.21      4.44 o
   0  12  15       77.16       75.44      3.61 o
   1  12  15       24.28       19.19      3.03 o
   2  12  15       26.00       32.25      3.37 o
   3  12  15      650.32      707.49     19.09 o
   4  12  15       38.70       41.71      3.52 o
   5  12  15       22.37       21.11      5.64 o
   6  12  15      142.15      127.32     12.85 o
   7  12  15       43.22       33.25      7.38 o
   8  12  15       73.10       87.16     16.35 o
   9  12  15      216.98      243.33     12.99 o
  10  12  15      170.24      185.38     14.10 o
  11  12  15       66.43       76.73      9.11 o
  12  12  15       28.05       29.23     12.58 o
 -11  13  15       20.27       20.85      7.79 o
 -10  13  15        1.56        4.42      7.18 o
  -9  13  15      330.62      356.88     16.82 o
  -8  13  15      193.66      208.09     11.79 o
  -7  13  15      138.35      133.52      8.30 o
  -6  13  15       47.33       37.35      5.45 o
  -5  13  15        9.58        3.96      5.17 o
  -4  13  15       42.15       42.82      4.70 o
  -3  13  15       17.86        4.12      5.53 o
  -2  13  15       63.00       58.08      5.28 o
  -1  13  15      361.59      369.61     14.74 o
   0  13  15       28.67       34.24      4.35 o
   1  13  15      361.54      360.17     11.26 o
   2  13  15       63.08       59.22      4.38 o
   3  13  15       17.83       14.23      3.17 o
   4  13  15       42.17       51.95      6.25 o
   5  13  15        9.60        6.33      8.26 o
   6  13  15       47.37       39.67      6.09 o
   7  13  15      138.24      144.09     15.33 o
   8  13  15      193.68      195.02     21.50 o
   9  13  15      330.70      330.54     20.78 o
  10  13  15        1.55       -1.99      7.06 o
  11  13  15       20.27       10.42      7.67 o
 -10  14  15       26.55       32.66      8.34 o
  -9  14  15       64.03       49.90      6.47 o
  -8  14  15      153.13      144.61      9.83 o
  -7  14  15      228.23      222.24     11.80 o
  -6  14  15       75.47       81.79      8.72 o
  -5  14  15      147.63      139.00      7.59 o
  -4  14  15       75.04       82.24      6.95 o
  -3  14  15       59.05       67.68      6.72 o
  -2  14  15      148.32      149.70      7.58 o
  -1  14  15        5.99       12.69      4.94 o
   0  14  15       17.71       18.11      4.32 o
   1  14  15        5.99        8.10      3.52 o
   2  14  15      148.22      148.80      6.64 o
   3  14  15       59.09       76.94      7.81 o
   4  14  15       75.16       93.08      6.59 o
   5  14  15      147.78      143.71      9.15 o
   6  14  15       75.50       87.88      7.38 o
   7  14  15      228.46      233.86     43.98 o
   8  14  15      153.07      138.03     15.06 o
   9  14  15       63.96       61.64      9.96 o
  10  14  15       26.59       33.24      7.99 o
  -8  15  15       19.50       13.96      5.36 o
  -7  15  15      171.58      189.25     11.91 o
  -6  15  15       97.29       92.40      7.85 o
  -5  15  15       14.33       44.29      9.55 o
  -4  15  15       17.45        8.10      4.85 o
  -3  15  15      474.24      517.05     21.95 o
  -2  15  15      313.82      361.10     15.05 o
  -1  15  15       48.49       53.28      6.14 o
   0  15  15        7.79        7.96      4.88 o
   1  15  15       48.62       44.29      5.60 o
   2  15  15      313.80      369.14     16.16 o
   3  15  15      474.12      523.26     22.07 o
   4  15  15       17.45       17.20      5.42 o
   5  15  15       14.32       18.66      7.49 o
   6  15  15       97.21      101.92     16.84 o
   7  15  15      171.61      204.32     21.70 o
   8  15  15       19.50       21.72      5.47 o
  -6  16  15        8.21       18.53      6.92 o
  -5  16  15        3.39       -6.12      6.12 o
  -4  16  15       75.23       77.81      7.85 o
  -3  16  15       51.69       57.32      7.12 o
  -2  16  15      267.45      271.55     15.09 o
  -1  16  15      323.31      319.13     15.92 o
   0  16  15        0.35       -4.12      5.53 o
   1  16  15      323.30      330.29     23.39 o
   2  16  15      267.22      269.12     20.71 o
   3  16  15       51.62       58.34      6.49 o
   4  16  15       75.30       70.59      9.84 o
   5  16  15        3.38       -0.39      5.84 o
   6  16  15        8.23        6.97      9.14 o
  -3  17  15        7.38        7.96      6.00 o
  -2  17  15      111.35       96.01      8.48 o
  -1  17  15      112.39       89.11      7.71 o
   0  17  15       12.86        8.89      9.00 o
   1  17  15      112.54      117.99     18.27 o
   2  17  15      111.43      119.61     15.69 o
   3  17  15        7.37       15.96     14.78 o
   0   0  16      784.15      709.47     21.09 o
   0   1  16      262.55      258.87      3.83 o
   1   1  16      683.57      682.42      9.63 o
  -1   2  16     1129.42     1077.82     14.60 o
   0   2  16       57.97       54.68      4.50 o
   1   2  16     1130.04     1081.89     17.43 o
   2   2  16      581.51      505.31     10.62 o
  -2   3  16       71.09       58.45      2.71 o
  -1   3  16       19.57       15.07      1.69 o
   0   3  16      126.70      142.84      5.74 o
   1   3  16       19.49       13.01      1.49 o
   2   3  16       71.21       56.27      7.87 o
   3   3  16     1387.57     1273.00     26.44 o
  -3   4  16       12.95       14.91      2.30 o
  -2   4  16      810.57      836.57     13.35 o
  -1   4  16      427.06      429.52      9.22 o
   0   4  16      233.45      243.76      4.84 o
   1   4  16      427.13      437.78      8.92 o
   2   4  16      810.04      834.67     29.58 o
   3   4  16       12.95       13.44     13.09 o
   4   4  16       35.38       40.47      4.03 o
  -4   5  16      206.91      172.56      8.17 o
  -3   5  16     1785.34     1749.49     63.53 o
  -2   5  16     1062.86     1061.40     16.41 o
  -1   5  16      787.06      760.47     25.22 o
   0   5  16      715.77      765.66     10.36 o
   1   5  16      787.25      802.12     18.92 o
   2   5  16     1063.05     1003.28     87.32 o
   3   5  16     1785.92     1823.01     38.32 o
   4   5  16      206.88      164.17     21.83 o
   5   5  16      201.30      182.86      5.13 o
  -5   6  16       73.55       75.76      8.59 o
  -4   6  16      172.38      148.54     10.53 o
  -3   6  16      232.00      224.71      9.94 o
  -2   6  16      100.86       93.91      2.93 o
  -1   6  16     1518.29     1454.35     18.68 o
   0   6  16      107.85      110.26      2.85 o
   1   6  16     1518.36     1474.02     21.45 o
   2   6  16      100.97       98.49      6.06 o
   3   6  16      232.18      232.62      7.55 o
   4   6  16      172.37      147.70     11.52 o
   5   6  16       73.58       74.53      4.25 o
   6   6  16      679.73      700.51     15.14 o
  -6   7  16      248.78      242.97      6.71 o
  -5   7  16      310.86      278.10      7.33 o
  -4   7  16       10.10        9.83      3.05 o
  -3   7  16      597.03      557.43     10.48 o
  -2   7  16      463.51      440.54      8.21 o
  -1   7  16      151.52      162.42      4.28 o
   0   7  16       46.44       45.30      1.63 o
   1   7  16      151.41      160.59     10.94 o
   2   7  16      463.02      459.13     15.46 o
   3   7  16      597.15      576.12     16.83 o
   4   7  16       10.10        6.63     17.66 o
   5   7  16      310.90      280.51     21.97 o
   6   7  16      248.79      248.70      7.21 o
   7   7  16        2.03        6.69      2.70 o
  -7   8  16      371.47      350.62     13.81 o
  -6   8  16      232.81      235.58      7.84 o
  -5   8  16       74.01       65.29     10.31 o
  -4   8  16       72.64       59.18      3.14 o
  -3   8  16      386.43      337.21     11.81 o
  -2   8  16      334.04      311.72      6.59 o
  -1   8  16       11.21        6.90      2.46 o
   0   8  16       23.76       22.27      3.07 o
   1   8  16       11.19       12.33      1.84 o
   2   8  16      334.35      314.44      8.74 o
   3   8  16      386.41      352.31     54.03 o
   4   8  16       72.51       57.14     20.08 o
   5   8  16       73.92       64.13      4.48 o
   6   8  16      232.78      210.50      6.87 o
   7   8  16      371.55      381.22      9.74 o
   8   8  16       58.12       52.58      4.76 o
  -8   9  16       32.94       34.14      4.28 o
  -7   9  16      119.50      114.93      5.54 o
  -6   9  16      532.57      526.34     16.55 o
  -5   9  16      796.32      791.17     17.22 o
  -4   9  16       41.84       35.21      3.01 o
  -3   9  16      171.85      144.13      5.35 o
  -2   9  16       97.03       81.75     65.22 o
  -1   9  16      230.81      169.76      4.95 o
   0   9  16      542.24      549.14     14.76 o
   1   9  16      230.97      180.65     27.86 o
   2   9  16       97.02       86.62     26.62 o
   3   9  16      172.05      162.71     40.66 o
   4   9  16       41.75       37.65      5.16 o
   5   9  16      796.15      781.09     21.23 o
   6   9  16      532.71      537.71     14.94 o
   7   9  16      119.47      118.79      5.82 o
   8   9  16       32.98       34.60      4.11 o
   9   9  16        0.27        3.77      3.92 o
  -9  10  16        5.22       13.06      5.63 o
  -8  10  16      152.98      156.13      8.97 o
  -7  10  16       20.89        7.82      4.78 o
  -6  10  16      157.32      161.58      8.30 o
  -5  10  16      103.61       98.39      5.30 o
  -4  10  16      239.29      233.52      7.34 o
  -3  10  16      316.73      315.61     12.31 o
  -2  10  16      143.50      139.29      7.01 o
  -1  10  16       86.31       72.45      3.35 o
   0  10  16      379.49      398.79      9.28 o
   1  10  16       86.29       79.79      4.19 o
   2  10  16      143.29      137.26      5.51 o
   3  10  16      316.55      346.67     13.82 o
   4  10  16      239.07      223.35      9.98 o
   5  10  16      103.79      102.99      5.11 o
   6  10  16      157.43      158.14      7.17 o
   7  10  16       20.85       21.47      5.78 o
   8  10  16      153.08      137.41      7.43 o
   9  10  16        5.25        7.46      6.27 o
  10  10  16        3.77        1.99      5.97 o
 -10  11  16       47.40       46.64      6.60 o
  -9  11  16      394.22      426.85     16.87 o
  -8  11  16       33.14       26.74      6.40 o
  -7  11  16       56.07       62.11      6.05 o
  -6  11  16       78.07       71.68     19.96 o
  -5  11  16        1.51       -1.45      2.76 o
  -4  11  16      184.20      185.53      8.08 o
  -3  11  16      356.45      344.83     15.17 o
  -2  11  16      191.62      203.12      8.11 o
  -1  11  16      131.60      122.48      5.32 o
   0  11  16      273.16      269.81      7.88 o
   1  11  16      131.60      129.45     10.22 o
   2  11  16      191.52      209.16      6.80 o
   3  11  16      356.67      388.39     14.63 o
   4  11  16      184.08      188.24      9.50 o
   5  11  16        1.53       -1.03      6.73 o
   6  11  16       78.09       79.68      5.28 o
   7  11  16       56.01       69.68     10.94 o
   8  11  16       33.15       19.94      4.64 o
   9  11  16      394.20      393.18     38.62 o
  10  11  16       47.47       37.96      7.16 o
  11  11  16        1.78       -1.53      6.43 o
 -11  12  16       30.32       35.86      6.37 o
 -10  12  16       28.71       33.67      8.33 o
  -9  12  16       18.77       25.10      7.19 o
  -8  12  16       20.45       22.81      5.79 o
  -7  12  16      124.37      124.80      9.67 o
  -6  12  16      101.39       96.01      6.80 o
  -5  12  16       17.77       16.87      4.27 o
  -4  12  16       42.64       44.63      5.79 o
  -3  12  16       35.10       42.50      5.80 o
  -2  12  16      146.91      129.27      6.47 o
  -1  12  16      223.96      257.47     11.51 o
   0  12  16      132.02      127.36      4.77 o
   1  12  16      224.17      232.30     11.06 o
   2  12  16      146.95      146.40      5.69 o
   3  12  16       35.07       33.67      5.60 o
   4  12  16       42.57       35.49      8.64 o
   5  12  16       17.78       13.35      4.09 o
   6  12  16      101.46      105.01      6.83 o
   7  12  16      124.50      130.38      7.75 o
   8  12  16       20.47        4.48      4.15 o
   9  12  16       18.72       13.50      5.52 o
  10  12  16       28.84       31.54      6.67 o
  11  12  16       30.31       40.44      6.44 o
  12  12  16       58.50       63.27      9.06 o
 -11  13  16       15.17       16.27      6.58 o
 -10  13  16      124.43      133.23     10.29 o
  -9  13  16       44.83       41.39      8.28 o
  -8  13  16       86.54       82.24      7.41 o
  -7  13  16      165.55      187.91     10.51 o
  -6  13  16       56.38       53.65      7.42 o
  -5  13  16       10.22       13.96      4.44 o
  -4  13  16      120.00      120.42      7.87 o
  -3  13  16       11.18        8.60      5.22 o
  -2  13  16      453.36      436.10     16.02 o
  -1  13  16       40.06       48.17      5.49 o
   0  13  16      140.20      134.09      6.60 o
   1  13  16       40.00       42.18      3.86 o
   2  13  16      453.16      449.12     15.73 o
   3  13  16       11.20       20.95      6.23 o
   4  13  16      120.09      125.45      6.91 o
   5  13  16       10.20       18.35      4.33 o
   6  13  16       56.48       57.67     12.26 o
   7  13  16      165.62      179.32     21.24 o
   8  13  16       86.67       81.58      6.58 o
   9  13  16       44.82       49.02      6.73 o
  10  13  16      124.35      141.35     11.17 o
  11  13  16       15.16        1.99      6.87 o
  -9  14  16        1.30        9.80      6.58 o
  -8  14  16       32.62       33.38      7.15 o
  -7  14  16      200.23      211.31     15.11 o
  -6  14  16       17.37       16.07      5.85 o
  -5  14  16      210.62      201.36     10.53 o
  -4  14  16       41.43       34.24      6.95 o
  -3  14  16       10.83       -0.46      5.69 o
  -2  14  16       52.49       48.33      5.85 o
  -1  14  16      146.25      146.09      8.08 o
   0  14  16       88.86       82.01      6.50 o
   1  14  16      146.29      138.71      6.41 o
   2  14  16       52.55       52.21      6.98 o
   3  14  16       10.83        6.43      7.03 o
   4  14  16       41.45       42.34      6.32 o
   5  14  16      210.50      214.04     22.22 o
   6  14  16       17.36       21.87      7.75 o
   7  14  16      200.25      201.64     10.08 o
   8  14  16       32.57       43.66      6.32 o
   9  14  16        1.29        6.24      5.94 o
  -8  15  16      182.44      170.99     13.91 o
  -7  15  16       72.54       68.29      8.79 o
  -6  15  16      248.06      242.22     13.48 o
  -5  15  16       95.03       86.55      7.59 o
  -4  15  16       26.97       32.25      6.75 o
  -3  15  16      152.47      154.59      9.23 o
  -2  15  16      122.10      116.38      7.74 o
  -1  15  16        8.26       17.80      4.91 o
   0  15  16       34.02       29.23      5.22 o
   1  15  16        8.27       -0.61      8.54 o
   2  15  16      122.06      123.70      9.90 o
   3  15  16      152.64      166.49     11.17 o
   4  15  16       27.01       18.60      6.17 o
   5  15  16       95.06       95.02      7.44 o
   6  15  16      248.02      252.97     11.75 o
   7  15  16       72.48       57.59      9.64 o
   8  15  16      182.45      164.77     22.64 o
  -5  16  16       37.51       28.04      6.15 o
  -4  16  16        7.96        4.27      4.45 o
  -3  16  16       24.43       24.49      6.73 o
  -2  16  16       37.31       35.71      6.80 o
  -1  16  16       56.08       30.03     13.97 o
   0  16  16      113.26      137.84     16.85 o
   1  16  16       56.13       65.46     34.44 o
   2  16  16       37.28       35.11     13.06 o
   3  16  16       24.38       29.09      5.40 o
   4  16  16        7.92       13.34      5.76 o
   5  16  16       37.51       26.33     11.33 o
  -1  17  16       10.54       19.28      9.67 o
   0  17  16       50.44       51.67     12.63 o
   1  17  16       10.56       -4.27     13.13 o
   0   1  17     2648.03     2638.82     36.30 o
   1   1  17       81.12       80.65      2.33 o
  -1   2  17      737.87      709.34      9.34 o
   0   2  17      100.84       90.53      2.04 o
   1   2  17      737.76      711.36     11.57 o
   2   2  17       21.72        8.91      2.02 o
  -2   3  17      818.69      901.45     16.18 o
  -1   3  17      593.92      639.62      9.26 o
   0   3  17       88.93       69.97      1.74 o
   1   3  17      594.03      626.07     17.68 o
   2   3  17      818.91      881.50     24.83 o
   3   3  17      366.92      372.09      9.97 o
  -3   4  17      301.47      307.99     10.43 o
  -2   4  17     1007.49      934.03     16.25 o
  -1   4  17     1535.62     1517.24     20.83 o
   0   4  17      313.50      276.78      4.16 o
   1   4  17     1535.02     1522.68     28.00 o
   2   4  17     1007.62      909.19     20.44 o
   3   4  17      301.12      295.91     25.48 o
   4   4  17     1006.68      891.00     43.40 o
  -4   5  17      638.39      607.82     14.20 o
  -3   5  17      305.55      275.69      6.99 o
  -2   5  17      539.00      507.97      8.42 o
  -1   5  17      203.56      182.51      3.78 o
   0   5  17        1.33        2.66      0.58 o
   1   5  17      203.66      165.65      6.04 o
   2   5  17      539.01      519.04     13.56 o
   3   5  17      305.49      276.69      8.97 o
   4   5  17      638.22      651.15     16.95 o
   5   5  17       20.25       15.34      2.67 o
  -5   6  17      131.97      121.38      4.51 o
  -4   6  17      132.17      120.64      4.62 o
  -3   6  17      413.50      401.14      8.23 o
  -2   6  17      330.80      303.31     10.36 o
  -1   6  17      313.37      327.51      5.92 o
   0   6  17      303.37      252.72      4.25 o
   1   6  17      312.86      324.10     10.38 o
   2   6  17      330.87      319.98      9.52 o
   3   6  17      413.59      416.36     23.94 o
   4   6  17      132.11      122.02     16.20 o
   5   6  17      131.95      128.91      5.04 o
   6   6  17       38.91       27.99      3.37 o
  -6   7  17      347.45      353.89      9.71 o
  -5   7  17      480.75      479.92     11.43 o
  -4   7  17       25.27       22.11      2.88 o
  -3   7  17      896.60      852.36     23.87 o
  -2   7  17      266.84      253.70      7.27 o
  -1   7  17        2.50        0.66      3.20 o
   0   7  17      160.39      165.06      3.63 o
   1   7  17        2.48        2.91      2.91 o
   2   7  17      267.00      242.19      9.75 o
   3   7  17      896.42      850.92     39.53 o
   4   7  17       25.36       34.25      4.42 o
   5   7  17      480.72      489.72     13.25 o
   6   7  17      347.26      340.23      9.29 o
   7   7  17      145.24      128.64     10.38 o
  -7   8  17        1.57        0.37      1.40 o
  -6   8  17      331.97      361.38     24.16 o
  -5   8  17      317.97      316.97     10.94 o
  -4   8  17      182.11      177.56      4.89 o
  -3   8  17     1192.41     1171.82     23.50 o
  -2   8  17       95.96       78.79     10.39 o
  -1   8  17      211.21      200.19      5.41 o
   0   8  17        5.06        2.13      2.06 o
   1   8  17      211.10      209.13     33.69 o
   2   8  17       95.86       73.35      5.61 o
   3   8  17     1192.65     1134.76     28.92 o
   4   8  17      182.15      173.99     51.54 o
   5   8  17      317.78      311.34     12.07 o
   6   8  17      331.87      373.52     10.08 o
   7   8  17        1.58        0.73      3.22 o
   8   8  17      308.92      323.09     31.82 o
  -8   9  17       49.41       42.03      5.30 o
  -7   9  17       10.22       11.33      5.33 o
  -6   9  17      128.45      133.80      8.30 o
  -5   9  17      233.87      216.15      6.99 o
  -4   9  17      249.44      234.20      7.61 o
  -3   9  17      627.35      645.91     19.20 o
  -2   9  17       24.86       23.28      3.46 o
  -1   9  17      335.92      338.02      7.84 o
   0   9  17      677.21      644.65     13.65 o
   1   9  17      335.76      331.18      9.00 o
   2   9  17       24.84       21.06      4.78 o
   3   9  17      627.44      617.74     18.44 o
   4   9  17      249.27      239.15      9.95 o
   5   9  17      233.99      206.65      7.63 o
   6   9  17      128.51      116.88      7.54 o
   7   9  17       10.26        9.31      6.90 o
   8   9  17       49.39       37.57      4.07 o
   9   9  17        0.01       -1.38      5.20 o
  -9  10  17       23.23       37.50      7.42 o
  -8  10  17      454.69      502.52     18.31 o
  -7  10  17      235.54      242.77      9.24 o
  -6  10  17      361.80      366.76     11.16 o
  -5  10  17      122.35      124.26      5.56 o
  -4  10  17      116.91      103.43      8.69 o
  -3  10  17       94.00      103.42      5.54 o
  -2  10  17      662.87      652.66     21.49 o
  -1  10  17      102.10      105.54      5.03 o
   0  10  17      143.31      135.16      5.17 o
   1  10  17      101.99      103.99      4.37 o
   2  10  17      662.79      701.59     22.94 o
   3  10  17       94.01       91.22      6.38 o
   4  10  17      116.63      120.42      7.87 o
   5  10  17      122.28      116.69      6.03 o
   6  10  17      361.91      336.90     10.92 o
   7  10  17      235.54      242.22      9.34 o
   8  10  17      454.69      479.58     13.89 o
   9  10  17       23.23       16.27      5.39 o
  10  10  17       14.62       18.11      7.16 o
 -10  11  17       45.68       30.86      7.01 o
  -9  11  17        0.58       -2.28      5.63 o
  -8  11  17      138.71      141.06      9.40 o
  -7  11  17      248.14      241.06     11.14 o
  -6  11  17      317.72      312.98     12.69 o
  -5  11  17       29.28       26.65      3.38 o
  -4  11  17       19.20       16.56      5.54 o
  -3  11  17      165.44      157.68      7.76 o
  -2  11  17      105.69      100.91      5.97 o
  -1  11  17        6.52       13.81      4.89 o
   0  11  17       38.65       42.65      4.63 o
   1  11  17        6.48        3.21      1.99 o
   2  11  17      105.79      102.16      7.76 o
   3  11  17      165.46      153.67      7.36 o
   4  11  17       19.21       23.28      5.62 o
   5  11  17       29.26       40.66     15.06 o
   6  11  17      317.91      313.04     31.21 o
   7  11  17      247.84      229.24     18.15 o
   8  11  17      138.82      143.72     13.28 o
   9  11  17        0.57        4.58      4.87 o
  10  11  17       45.65       27.64      7.03 o
  11  11  17        5.99       -5.94      6.87 o
 -11  12  17       12.97       16.27      6.58 o
 -10  12  17      142.78      153.36     11.04 o
  -9  12  17       16.68       22.22      6.29 o
  -8  12  17      158.78      171.97     10.38 o
  -7  12  17      184.15      193.37      9.98 o
  -6  12  17      137.35      136.10      8.66 o
  -5  12  17        5.14       15.47      5.65 o
  -4  12  17       92.78       95.52      7.01 o
  -3  12  17       16.18       14.42      4.42 o
  -2  12  17      230.17      224.09     10.38 o
  -1  12  17       69.31       69.73      6.40 o
   0  12  17       35.00       42.35     10.83 o
   1  12  17       69.29       65.64      5.27 o
   2  12  17      230.19      210.94      8.53 o
   3  12  17       16.13       22.33      6.90 o
   4  12  17       92.74      106.21     22.12 o
   5  12  17        5.14       14.89      5.99 o
   6  12  17      137.32      145.70     11.66 o
   7  12  17      183.92      177.08     16.09 o
   8  12  17      158.83      166.51     37.12 o
   9  12  17       16.75       15.58      7.03 o
  10  12  17      142.83      150.31     10.93 o
  11  12  17       12.96       18.32      6.78 o
 -10  13  17      151.91      163.32     12.34 o
  -9  13  17       43.06       31.27      7.19 o
  -8  13  17       75.82       66.67      7.27 o
  -7  13  17      104.25       96.01      9.70 o
  -6  13  17      451.60      445.45     20.37 o
  -5  13  17       94.96      105.44      8.63 o
  -4  13  17      163.39      180.85      9.98 o
  -3  13  17       35.31       19.94      4.64 o
  -2  13  17      188.16      210.24      9.69 o
  -1  13  17       81.09       96.98      7.07 o
   0  13  17        4.60        4.27      3.67 o
   1  13  17       80.99       97.71      7.09 o
   2  13  17      188.34      204.53     10.97 o
   3  13  17       35.29       38.26      7.04 o
   4  13  17      163.47      180.93     17.26 o
   5  13  17       94.97      113.13     11.07 o
   6  13  17      451.80      468.67     30.65 o
   7  13  17      104.16       94.08     15.80 o
   8  13  17       75.84       65.86     11.85 o
   9  13  17       43.05       43.97      7.71 o
  10  13  17      151.94      155.20     12.64 o
  -9  14  17      117.63      112.40      9.70 o
  -8  14  17       22.64       27.64      7.81 o
  -7  14  17       36.12       34.82      6.57 o
  -6  14  17       52.41       49.73      7.50 o
  -5  14  17       90.27       85.63      8.69 o
  -4  14  17      181.37      220.40     12.12 o
  -3  14  17       57.56       56.20      6.49 o
  -2  14  17       51.29       55.47      5.16 o
  -1  14  17       47.89       60.17      5.37 o
   0  14  17      417.93      465.52     28.84 o
   1  14  17       47.91       32.66     12.01 o
   2  14  17       51.30       60.95      7.91 o
   3  14  17       57.64       66.27      8.05 o
   4  14  17      181.34      191.92     12.86 o
   5  14  17       90.15       87.72      7.24 o
   6  14  17       52.39       42.81      9.93 o
   7  14  17       36.17       35.33      7.52 o
   8  14  17       22.61       16.36      8.31 o
   9  14  17      117.61      119.61     13.25 o
  -7  15  17       43.79       43.97      7.06 o
  -6  15  17       27.11       28.16      6.57 o
  -5  15  17       21.23       20.95      5.10 o
  -4  15  17      358.47      333.44     18.08 o
  -3  15  17       93.48       96.73      9.24 o
  -2  15  17       72.03       80.00      6.64 o
  -1  15  17      116.63      133.23     11.71 o
   0  15  17      271.93      308.19     20.42 o
   1  15  17      116.52      107.23     11.79 o
   2  15  17       72.00       60.36      8.26 o
   3  15  17       93.54       89.34      9.12 o
   4  15  17      358.37      327.67     30.42 o
   5  15  17       21.24       18.30      6.10 o
   6  15  17       27.08       11.94      6.46 o
   7  15  17       43.69       48.52     12.31 o
  -4  16  17      104.30       98.69      9.83 o
  -3  16  17       50.86       47.66      7.01 o
  -2  16  17       63.61       74.57     15.81 o
  -1  16  17       77.62       74.78     14.34 o
   0  16  17      278.73      344.83     28.02 o
   1  16  17       77.56      112.94     16.04 o
   2  16  17       63.56       49.90     10.84 o
   3  16  17       50.83       43.38      6.46 o
   4  16  17      104.21       99.24     31.02 o
   0   1  18      423.01      502.73      8.80 o
   1   1  18      497.92      495.44      7.17 o
  -1   2  18      466.76      485.65      9.28 o
   0   2  18        0.08        3.58      1.83 o
   1   2  18      466.88      488.95     19.07 o
   2   2  18        4.16        3.48      2.21 o
  -2   3  18      208.39      214.14      7.72 o
  -1   3  18      127.34      126.62      3.04 o
   0   3  18       19.68       16.28      3.47 o
   1   3  18      127.30      125.64     11.43 o
   2   3  18      208.41      217.06      7.20 o
   3   3  18     1353.71     1317.23     28.57 o
  -3   4  18      614.35      637.15     12.25 o
  -2   4  18      839.55      821.30     25.89 o
  -1   4  18      109.31      115.02      6.11 o
   0   4  18      338.62      278.10      4.88 o
   1   4  18      109.38      121.11      4.45 o
   2   4  18      839.78      838.81     40.17 o
   3   4  18      614.48      598.35     14.38 o
   4   4  18      261.27      204.21      5.86 o
  -4   5  18      345.71      328.34      7.64 o
  -3   5  18      596.01      596.15     23.15 o
  -2   5  18      156.78      178.30      4.36 o
  -1   5  18      663.28      644.63     11.94 o
   0   5  18       10.32        6.61      0.88 o
   1   5  18      663.33      652.20     14.28 o
   2   5  18      156.62      180.69     19.77 o
   3   5  18      596.00      599.74     14.58 o
   4   5  18      345.97      334.75      8.59 o
   5   5  18      162.92      164.48      7.25 o
  -5   6  18       98.49       88.22      4.00 o
  -4   6  18      137.37      119.52     13.41 o
  -3   6  18      789.01      772.27     15.05 o
  -2   6  18      754.47      749.42     22.58 o
  -1   6  18      101.65      115.89      3.10 o
   0   6  18      124.38      117.35      3.74 o
   1   6  18      101.68      111.85     10.85 o
   2   6  18      754.49      737.40     39.30 o
   3   6  18      788.79      799.16     22.02 o
   4   6  18      137.42      116.54      6.23 o
   5   6  18       98.46       83.24      5.13 o
   6   6  18       74.96       63.58      6.02 o
  -6   7  18      192.86      164.84     13.44 o
  -5   7  18       48.25       43.27      3.93 o
  -4   7  18      139.29      122.82      7.43 o
  -3   7  18      210.15      193.31     16.36 o
  -2   7  18      402.66      378.14      8.67 o
  -1   7  18      196.01      200.44      8.98 o
   0   7  18      450.89      454.47      9.45 o
   1   7  18      196.09      187.83      8.29 o
   2   7  18      402.60      373.71     11.34 o
   3   7  18      210.15      213.51     37.23 o
   4   7  18      139.17      132.21      7.42 o
   5   7  18       48.14       43.63      5.50 o
   6   7  18      192.91      178.07      5.87 o
   7   7  18       23.52       22.42      4.02 o
  -7   8  18      329.50      364.39     13.70 o
  -6   8  18        5.25        7.68      4.59 o
  -5   8  18       45.41       44.60      3.67 o
  -4   8  18       59.53       59.18      4.11 o
  -3   8  18      119.21      117.02      4.50 o
  -2   8  18       80.49       67.78      3.12 o
  -1   8  18      409.67      401.85      8.86 o
   0   8  18      163.66      157.27      7.19 o
   1   8  18      410.08      389.52     49.38 o
   2   8  18       80.45       61.97     57.05 o
   3   8  18      119.43      109.68     40.45 o
   4   8  18       59.44       61.71      5.45 o
   5   8  18       45.51       41.20      8.56 o
   6   8  18        5.26        2.99      4.04 o
   7   8  18      329.31      355.66     14.08 o
   8   8  18        4.12       12.43      4.62 o
  -8   9  18       92.72      101.17      6.47 o
  -7   9  18       54.37       59.60      6.49 o
  -6   9  18       45.45       52.08     10.80 o
  -5   9  18      171.80      157.28      8.62 o
  -4   9  18       50.09       44.77      3.77 o
  -3   9  18      124.75      128.93      5.39 o
  -2   9  18      157.33      162.38      6.93 o
  -1   9  18      257.02      245.12      6.80 o
   0   9  18      385.81      369.56      9.40 o
   1   9  18      257.01      239.27      8.06 o
   2   9  18      157.24      137.55      6.67 o
   3   9  18      124.53      119.61      7.85 o
   4   9  18       50.15       41.23      4.76 o
   5   9  18      171.73      160.83      6.70 o
   6   9  18       45.43       49.85      4.91 o
   7   9  18       54.36       54.00      7.51 o
   8   9  18       92.89      105.70      8.39 o
   9   9  18       31.29       34.24      5.07 o
  -9  10  18       50.03       60.36      6.54 o
  -8  10  18       27.95       23.52      6.60 o
  -7  10  18      110.48      110.46      6.73 o
  -6  10  18        4.64        6.82      5.27 o
  -5  10  18       13.81       13.67      3.59 o
  -4  10  18       39.40       35.27      3.24 o
  -3  10  18      187.31      189.25      8.85 o
  -2  10  18       19.24       18.32      3.49 o
  -1  10  18       94.23       95.86      6.51 o
   0  10  18       56.26       49.70      2.92 o
   1  10  18       94.21      117.50     12.90 o
   2  10  18       19.24       16.97      4.48 o
   3  10  18      187.45      185.87      9.78 o
   4  10  18       39.40       31.82      4.33 o
   5  10  18       13.79       14.82      4.18 o
   6  10  18        4.64        4.23      4.22 o
   7  10  18      110.43      113.93      5.51 o
   8  10  18       27.94       16.97      7.64 o
   9  10  18       50.17       53.65      7.61 o
  10  10  18      374.74      402.67     17.88 o
 -10  11  18      149.63      167.78     10.25 o
  -9  11  18      110.70      112.68      8.14 o
  -8  11  18      106.43       90.98      7.79 o
  -7  11  18        5.76       11.49      6.70 o
  -6  11  18      239.45      235.34     10.62 o
  -5  11  18       93.31       93.59      5.74 o
  -4  11  18      253.48      232.31     10.18 o
  -3  11  18      149.79      136.68      7.51 o
  -2  11  18       61.06       69.12      5.14 o
  -1  11  18      149.12      150.34      5.86 o
   0  11  18       17.40       22.31      2.63 o
   1  11  18      149.10      145.35      6.83 o
   2  11  18       60.94       54.73      6.05 o
   3  11  18      149.75      153.97      8.91 o
   4  11  18      253.67      251.94     12.57 o
   5  11  18       93.21       86.68      5.27 o
   6  11  18      239.42      239.13     10.85 o
   7  11  18        5.77        4.24      4.53 o
   8  11  18      106.56      111.10      8.08 o
   9  11  18      110.69      132.94     10.27 o
  10  11  18      149.69      175.23     12.12 o
  11  11  18        1.16       11.33      7.82 o
 -11  12  18       29.65       22.33      7.36 o
 -10  12  18       92.25      107.47      9.23 o
  -9  12  18       53.39       50.60      7.74 o
  -8  12  18       61.95       70.77      6.24 o
  -7  12  18       67.88       74.78      6.20 o
  -6  12  18       39.78       30.72      5.75 o
  -5  12  18      130.96      146.99      7.81 o
  -4  12  18      261.61      299.99     13.29 o
  -3  12  18       77.94       85.17      6.40 o
  -2  12  18      327.37      332.54     11.72 o
  -1  12  18       38.43       43.16      3.90 o
   0  12  18      115.65      118.58      8.15 o
   1  12  18       38.51       35.39      4.89 o
   2  12  18      327.32      319.89     13.20 o
   3  12  18       78.02       82.91      7.88 o
   4  12  18      261.77      282.61     13.17 o
   5  12  18      130.98      154.50     21.60 o
   6  12  18       39.75       33.31      7.45 o
   7  12  18       67.91       98.93      8.86 o
   8  12  18       61.94       58.45      7.19 o
   9  12  18       53.34       73.50      9.76 o
  10  12  18       92.29       96.98      9.99 o
  11  12  18       29.68       45.29      8.66 o
  -9  13  18        0.97       10.99      7.22 o
  -8  13  18       68.12       77.37      7.39 o
  -7  13  18       30.87       21.98      5.68 o
  -6  13  18      313.77      317.37     14.11 o
  -5  13  18       60.30       54.55      6.03 o
  -4  13  18      236.32      259.46     13.94 o
  -3  13  18      334.34      344.37     14.23 o
  -2  13  18      117.32      104.93      6.60 o
  -1  13  18       17.15       22.81      4.48 o
   0  13  18       31.90       17.28     10.39 o
   1  13  18       17.08       21.75      6.46 o
   2  13  18      117.27      144.90     10.13 o
   3  13  18      333.95      355.48     14.92 o
   4  13  18      236.14      243.09     31.90 o
   5  13  18       60.26       41.71      6.15 o
   6  13  18      313.99      325.96     15.51 o
   7  13  18       30.86       40.91      9.01 o
   8  13  18       68.07       55.47      7.74 o
   9  13  18        0.99       10.42      7.03 o
  -8  14  18      175.63      166.81     12.14 o
  -7  14  18      200.70      179.85     11.62 o
  -6  14  18      156.74      160.80     10.67 o
  -5  14  18      231.84      239.91     14.57 o
  -4  14  18       54.76       59.98      9.58 o
  -3  14  18      183.67      182.52      9.37 o
  -2  14  18      110.30      110.06      7.27 o
  -1  14  18       44.10       73.50      9.76 o
   0  14  18      283.60      290.21     18.96 o
   1  14  18       44.13       61.13     12.38 o
   2  14  18      110.39      127.59     10.90 o
   3  14  18      183.53      185.87     11.46 o
   4  14  18       54.80       61.08     20.59 o
   5  14  18      231.93      225.58     54.32 o
   6  14  18      156.78      144.23     13.60 o
   7  14  18      200.58      168.74     12.21 o
   8  14  18      175.60      159.87     10.33 o
  -6  15  18       12.21       18.11      6.95 o
  -5  15  18      278.92      298.70     18.38 o
  -4  15  18       11.81       10.59      5.80 o
  -3  15  18       42.99       55.28      6.99 o
  -2  15  18       70.04       59.02     10.45 o
  -1  15  18       40.22       37.35      9.67 o
   0  15  18        9.09       13.59     10.22 o
   1  15  18       40.21       42.03      9.31 o
   2  15  18       70.04       95.28     12.32 o
   3  15  18       42.96       55.44      5.90 o
   4  15  18       11.81        1.04     15.38 o
   5  15  18      279.07      286.16     54.00 o
   6  15  18       12.21       -3.54      7.07 o
  -3  16  18      155.91      160.80     19.45 o
  -2  16  18        9.34       31.13     12.84 o
  -1  16  18       20.40        8.89     12.40 o
   0  16  18       40.03       56.39     13.38 o
   1  16  18       20.39       10.74     12.09 o
   2  16  18        9.37       16.36     10.12 o
   3  16  18      155.97      129.69     21.58 o
   0   1  19      296.00      294.48      5.34 o
   1   1  19      233.07      172.35      6.82 o
  -1   2  19      872.16      874.90     17.62 o
   0   2  19      136.51       99.29      3.93 o
   1   2  19      872.28      890.91     15.77 o
   2   2  19      965.97     1022.88     19.81 o
  -2   3  19      455.96      453.49      9.08 o
  -1   3  19      520.46      500.17     11.36 o
   0   3  19       33.11       26.06      2.17 o
   1   3  19      520.20      505.42     13.06 o
   2   3  19      455.86      422.37     11.37 o
   3   3  19      175.30      155.51     30.03 o
  -3   4  19      293.46      288.46      7.88 o
  -2   4  19       31.39       27.51      5.13 o
  -1   4  19      480.16      462.02      8.03 o
   0   4  19       23.99       22.11      2.21 o
   1   4  19      480.19      448.94     22.72 o
   2   4  19       31.41       30.19      3.09 o
   3   4  19      293.42      279.95      8.62 o
   4   4  19      606.96      592.72     13.48 o
  -4   5  19      553.33      533.86     11.81 o
  -3   5  19      259.47      237.06      7.25 o
  -2   5  19      698.30      675.20     12.04 o
  -1   5  19      222.51      206.34      4.60 o
   0   5  19      919.62      964.83     14.50 o
   1   5  19      222.60      211.25     17.82 o
   2   5  19      698.59      686.14     32.47 o
   3   5  19      259.41      241.87      9.28 o
   4   5  19      553.49      533.91     12.69 o
   5   5  19      101.72       76.61      3.90 o
  -5   6  19       25.86       18.64      3.95 o
  -4   6  19      276.46      262.13     28.09 o
  -3   6  19      101.86      115.30     13.33 o
  -2   6  19      716.71      711.31     14.53 o
  -1   6  19      643.17      634.76     10.29 o
   0   6  19       77.24       91.19      3.49 o
   1   6  19      643.36      617.49     51.23 o
   2   6  19      716.19      655.19     54.76 o
   3   6  19      101.81      110.51     13.68 o
   4   6  19      276.76      258.41      8.01 o
   5   6  19       25.90       27.93      3.13 o
   6   6  19       62.85       53.81      6.17 o
  -6   7  19      129.04      126.19      6.12 o
  -5   7  19      330.11      311.67     12.23 o
  -4   7  19      240.32      212.94      7.45 o
  -3   7  19      334.50      338.83      8.84 o
  -2   7  19      590.52      574.42     12.93 o
  -1   7  19      265.98      264.67      5.79 o
   0   7  19       63.71       59.08      3.51 o
   1   7  19      265.95      275.39      9.10 o
   2   7  19      590.45      592.95     82.82 o
   3   7  19      334.76      366.31     54.30 o
   4   7  19      240.28      224.09      9.26 o
   5   7  19      329.88      314.69     12.46 o
   6   7  19      129.15      133.69      6.94 o
   7   7  19        3.86       11.49      4.12 o
  -7   8  19       16.70       14.52      5.85 o
  -6   8  19      140.79      140.47      7.04 o
  -5   8  19      311.55      311.90     10.87 o
  -4   8  19       44.26       46.79      4.02 o
  -3   8  19       19.26       20.05      3.26 o
  -2   8  19      162.48      144.22     11.43 o
  -1   8  19      287.51      297.91      7.63 o
   0   8  19        2.33        8.10      4.76 o
   1   8  19      287.33      293.66      8.88 o
   2   8  19      162.44      142.83      6.50 o
   3   8  19       19.27       14.23      5.04 o
   4   8  19       44.28       38.11      6.26 o
   5   8  19      311.47      330.50     20.70 o
   6   8  19      140.98      123.44     12.00 o
   7   8  19       16.69       25.22      5.22 o
   8   8  19       58.03       49.21      4.68 o
  -8   9  19      228.23      256.67     11.10 o
  -7   9  19      100.31      111.88      7.85 o
  -6   9  19       60.68       62.34      7.35 o
  -5   9  19        7.76       16.64      3.84 o
  -4   9  19       38.78       33.64      5.07 o
  -3   9  19        6.01        5.63      3.05 o
  -2   9  19       41.71       31.96      5.60 o
  -1   9  19       17.58       19.74      7.03 o
   0   9  19       46.76       53.73      4.14 o
   1   9  19       17.64       13.10      3.31 o
   2   9  19       41.55       40.12      4.70 o
   3   9  19        6.00        8.45      4.90 o
   4   9  19       38.67       40.59      6.31 o
   5   9  19        7.76        8.86      4.15 o
   6   9  19       60.60       73.71      6.80 o
   7   9  19      100.26      102.16     10.50 o
   8   9  19      227.97      244.92     11.62 o
   9   9  19      612.39      633.83     23.68 o
  -9  10  19       54.21       60.95      7.73 o
  -8  10  19      154.01      173.27     10.10 o
  -7  10  19      128.36      118.51      5.67 o
  -6  10  19       95.35       91.17      4.99 o
  -5  10  19       83.26       90.71      4.96 o
  -4  10  19       19.95       20.11      3.29 o
  -3  10  19      183.31      192.33      8.92 o
  -2  10  19        4.00        3.21      2.75 o
  -1  10  19       81.59       84.18      4.40 o
   0  10  19        8.06        3.83      4.29 o
   1  10  19       81.63       78.64      5.05 o
   2  10  19        4.01       -0.90      6.24 o
   3  10  19      183.50      170.35      8.08 o
   4  10  19       20.00       22.81      5.20 o
   5  10  19       83.11       81.56     15.67 o
   6  10  19       95.28       89.34      7.71 o
   7  10  19      128.40      122.05      8.20 o
   8  10  19      154.11      138.71      8.45 o
   9  10  19       54.30       63.47      7.10 o
  10  10  19        0.15       -6.72      6.72 o
 -10  11  19       32.98       44.63      6.78 o
  -9  11  19      123.94      137.55      8.71 o
  -8  11  19       81.12      101.66      8.72 o
  -7  11  19       58.11       60.36      8.65 o
  -6  11  19      218.33      231.17      9.40 o
  -5  11  19      164.79      160.46     17.34 o
  -4  11  19        9.25       23.16      4.76 o
  -3  11  19      568.70      644.47     22.61 o
  -2  11  19      296.04      292.32     11.42 o
  -1  11  19       89.65      109.02     11.11 o
   0  11  19       24.65       24.03      4.71 o
   1  11  19       89.75      103.58      6.29 o
   2  11  19      296.11      285.96     10.35 o
   3  11  19      568.95      641.33     22.56 o
   4  11  19        9.27       18.55      5.47 o
   5  11  19      164.90      178.61     20.67 o
   6  11  19      218.30      258.66     14.72 o
   7  11  19       58.10       47.83      7.01 o
   8  11  19       81.13       84.72      7.74 o
   9  11  19      123.98      133.52      9.43 o
  10  11  19       32.99       26.74      6.14 o
  11  11  19        0.05       -0.61      5.34 o
 -10  12  19       70.18       76.28      7.35 o
  -9  12  19      223.49      230.06     13.13 o
  -8  12  19       51.48       48.17      7.38 o
  -7  12  19       45.98       36.30      7.01 o
  -6  12  19      186.81      193.71     10.67 o
  -5  12  19        6.01       -1.38      3.66 o
  -4  12  19       14.53       13.50      4.45 o
  -3  12  19      803.38      894.13     34.04 o
  -2  12  19       42.43       42.50      4.52 o
  -1  12  19       84.55       67.28      9.95 o
   0  12  19       28.58       21.06     11.46 o
   1  12  19       84.44       91.00      7.65 o
   2  12  19       42.42       46.57      6.93 o
   3  12  19      803.06      892.64     29.57 o
   4  12  19       14.47       14.75      5.64 o
   5  12  19        6.00       -6.04      6.04 o
   6  12  19      186.71      176.87     11.85 o
   7  12  19       45.93       54.92      6.96 o
   8  12  19       51.54       48.00      8.40 o
   9  12  19      223.29      224.82     14.10 o
  10  12  19       70.25       59.02      7.41 o
  -9  13  19      249.03      274.41     18.03 o
  -8  13  19      314.79      321.80     19.09 o
  -7  13  19      187.38      210.96     12.93 o
  -6  13  19       39.20       42.18      6.26 o
  -5  13  19       95.22       92.64      8.34 o
  -4  13  19       32.37       47.48      5.80 o
  -3  13  19      449.33      477.88     19.47 o
  -2  13  19      530.83      563.04     31.70 o
  -1  13  19      116.91      126.19     11.68 o
   0  13  19       18.62       42.03     11.56 o
   1  13  19      116.90      129.27     10.13 o
   2  13  19      531.05      556.02     23.34 o
   3  13  19      449.33      525.53     22.68 o
   4  13  19       32.31       23.20      7.98 o
   5  13  19       95.29      100.27     14.88 o
   6  13  19       39.16       28.16      7.74 o
   7  13  19      187.62      184.19     11.08 o
   8  13  19      314.96      342.54     18.78 o
   9  13  19      248.88      313.43     19.27 o
  -7  14  19        5.10       -5.65      5.65 o
  -6  14  19      127.39      150.31     11.53 o
  -5  14  19      144.54      146.99     11.10 o
  -4  14  19      122.06      123.70      8.53 o
  -3  14  19      109.65      131.81     15.34 o
  -2  14  19        3.50       -2.28      8.56 o
  -1  14  19       77.43       84.27     12.05 o
   0  14  19       36.15       16.27      9.47 o
   1  14  19       77.53       84.27     10.90 o
   2  14  19        3.50        8.45      6.26 o
   3  14  19      109.59      131.52      9.93 o
   4  14  19      121.95      133.63     21.79 o
   5  14  19      144.56      139.29     10.22 o
   6  14  19      127.46      128.70     10.10 o
   7  14  19        5.08        9.80      6.43 o
  -5  15  19       40.08       59.60     13.38 o
  -4  15  19       74.43       79.34     12.34 o
  -3  15  19       44.36       49.21      9.72 o
  -2  15  19       56.79       68.51     11.26 o
  -1  15  19       67.82       75.85     10.78 o
   0  15  19      356.13      399.20     28.18 o
   1  15  19       67.79       60.55     13.87 o
   2  15  19       56.77       83.81     14.95 o
   3  15  19       44.34       40.53      8.28 o
   4  15  19       74.37       72.44      8.42 o
   5  15  19       40.07       60.36      8.65 o
   0   0  20     3077.57     2813.57     74.96 o
   0   1  20       67.50       82.49      3.02 o
   1   1  20      279.50      280.70      7.91 o
  -1   2  20     1454.44     1457.76     20.59 o
   0   2  20      727.35      728.60     10.55 o
   1   2  20     1453.71     1478.69     27.17 o
   2   2  20       86.90      102.35      4.15 o
  -2   3  20      270.73      269.54      8.92 o
  -1   3  20      786.03      734.82     14.40 o
   0   3  20      342.89      357.27      6.92 o
   1   3  20      786.08      729.26     15.30 o
   2   3  20      270.58      247.93     14.31 o
   3   3  20      105.39      156.42      7.58 o
  -3   4  20       40.30       38.81      3.03 o
  -2   4  20        3.25        9.47      4.22 o
  -1   4  20      858.23      839.52     13.37 o
   0   4  20      226.16      223.75      5.69 o
   1   4  20      857.97      867.00     19.30 o
   2   4  20        3.24       11.12     15.34 o
   3   4  20       40.35       40.96      3.88 o
   4   4  20      763.85      793.42     18.98 o
  -4   5  20       20.98       23.54      4.09 o
  -3   5  20      401.46      380.11      8.46 o
  -2   5  20      521.82      518.43     10.15 o
  -1   5  20        1.46        5.02      1.93 o
   0   5  20      396.20      352.92      7.90 o
   1   5  20        1.47        5.76      8.66 o
   2   5  20      521.96      510.51     23.12 o
   3   5  20      401.40      413.91     16.85 o
   4   5  20       21.01       23.85      7.12 o
   5   5  20      170.11      172.29      7.79 o
  -5   6  20       44.94       49.21      4.87 o
  -4   6  20      173.68      162.04      5.29 o
  -3   6  20      365.26      351.42      9.43 o
  -2   6  20       13.27       14.49      3.82 o
  -1   6  20       22.84       15.81      3.91 o
   0   6  20       43.86       28.95      7.43 o
   1   6  20       22.84        9.24      6.41 o
   2   6  20       13.31       21.05     13.07 o
   3   6  20      365.17      336.61     11.34 o
   4   6  20      173.36      170.42      6.13 o
   5   6  20       44.91       46.47      4.22 o
   6   6  20       20.36       23.88      4.59 o
  -6   7  20      176.03      172.29      8.45 o
  -5   7  20      172.42      172.95      7.48 o
  -4   7  20      179.87      161.86      6.27 o
  -3   7  20      165.71      180.58      7.44 o
  -2   7  20       95.40       83.72      3.63 o
  -1   7  20      690.30      692.62     30.69 o
   0   7  20       23.31       23.13      4.07 o
   1   7  20      690.19      686.33     18.08 o
   2   7  20       95.51       88.40      6.28 o
   3   7  20      165.60      192.68      9.61 o
   4   7  20      179.92      168.02      6.69 o
   5   7  20      172.66      172.61      7.81 o
   6   7  20      176.05      175.23     10.15 o
   7   7  20        2.41        1.09      4.45 o
  -7   8  20       18.22       22.22      5.48 o
  -6   8  20      249.84      285.17     10.87 o
  -5   8  20      307.37      311.05     13.92 o
  -4   8  20      125.14      115.92      5.34 o
  -3   8  20        0.16        0.89      1.38 o
  -2   8  20      529.76      578.46     18.71 o
  -1   8  20      312.79      306.53      9.18 o
   0   8  20       14.16       18.66      9.89 o
   1   8  20      312.85      297.39     20.98 o
   2   8  20      529.77      557.20     18.69 o
   3   8  20        0.16       -4.16      4.16 o
   4   8  20      125.14      106.71      6.64 o
   5   8  20      307.45      316.06     14.08 o
   6   8  20      249.90      261.86     10.81 o
   7   8  20       18.27       15.00      5.94 o
   8   8  20       79.60       84.27      7.73 o
  -8   9  20       69.62       55.65      6.83 o
  -7   9  20       93.03       84.49      6.14 o
  -6   9  20       80.66       61.09     13.60 o
  -5   9  20      141.42      142.88     13.64 o
  -4   9  20      137.29      129.25      5.31 o
  -3   9  20      194.07      187.72     14.46 o
  -2   9  20      178.40      165.87      8.28 o
  -1   9  20       84.74       76.71      6.19 o
   0   9  20        6.57        2.60      6.82 o
   1   9  20       84.71       92.35     12.19 o
   2   9  20      178.40      185.20      9.76 o
   3   9  20      194.14      182.52      8.36 o
   4   9  20      137.29      144.61      8.63 o
   5   9  20      141.57      137.55      8.71 o
   6   9  20       80.49       74.14      6.81 o
   7   9  20       92.98       90.52      7.78 o
   8   9  20       69.63       63.09      7.27 o
   9   9  20        5.47        3.83      5.95 o
  -9  10  20       50.21       53.65      8.34 o
  -8  10  20        9.26        2.71      3.79 o
  -7  10  20      591.67      630.79     26.36 o
  -6  10  20        5.19        4.85      3.45 o
  -5  10  20      455.50      481.29     20.83 o
  -4  10  20      150.00      125.14      5.57 o
  -3  10  20      407.64      433.53     14.94 o
  -2  10  20       48.64       47.48      3.75 o
  -1  10  20       10.60        8.15      4.11 o
   0  10  20       71.91       82.48      5.99 o
   1  10  20       10.65        0.83      1.98 o
   2  10  20       48.68       42.22      4.20 o
   3  10  20      407.63      429.93     15.90 o
   4  10  20      150.13      143.55     18.41 o
   5  10  20      455.53      475.17     19.96 o
   6  10  20        5.20       -0.77      6.00 o
   7  10  20      591.85      684.00     23.29 o
   8  10  20        9.23       11.74      4.58 o
   9  10  20       50.22       54.55      8.22 o
  10  10  20        2.67       12.43      5.85 o
 -10  11  20       12.24        5.82      5.79 o
  -9  11  20        7.25       16.36      6.70 o
  -8  11  20      114.38      127.30      9.76 o
  -7  11  20       36.67       49.90      5.42 o
  -6  11  20       25.90       30.86      5.63 o
  -5  11  20       78.61       87.95      7.42 o
  -4  11  20       58.95       49.73      5.59 o
  -3  11  20      108.06      124.80      6.35 o
  -2  11  20       43.17       49.90      7.87 o
  -1  11  20       29.95       34.53     13.38 o
   0  11  20       14.37       25.79      4.78 o
   1  11  20       30.00       27.33      9.09 o
   2  11  20       43.18       42.53      4.86 o
   3  11  20      108.07      111.88      8.63 o
   4  11  20       59.04       74.35      7.25 o
   5  11  20       78.55       69.12      8.02 o
   6  11  20       25.92       17.28      5.86 o
   7  11  20       36.71       32.95      7.39 o
   8  11  20      114.38      116.64      8.82 o
   9  11  20        7.28       21.06      5.68 o
  10  11  20       12.20       10.74      6.24 o
  -9  12  20       13.62       11.49      6.29 o
  -8  12  20       35.13       48.00      7.55 o
  -7  12  20        7.61       13.50      6.55 o
  -6  12  20       57.59       67.07      7.70 o
  -5  12  20      177.30      169.71      8.71 o
  -4  12  20      175.91      170.03      9.35 o
  -3  12  20        2.16       -7.01     10.42 o
  -2  12  20      100.33      116.64     13.10 o
  -1  12  20       79.43       71.40      9.41 o
   0  12  20      122.12      128.14     10.64 o
   1  12  20       79.42       72.44      7.58 o
   2  12  20      100.29      102.70     17.55 o
   3  12  20        2.16       -4.42      5.51 o
   4  12  20      176.01      171.33      9.40 o
   5  12  20      177.36      175.55     10.16 o
   6  12  20       57.50       73.71      8.07 o
   7  12  20        7.59       28.96      8.13 o
   8  12  20       35.07       28.56      7.15 o
   9  12  20       13.62       28.84      6.90 o
  -8  13  20       22.10       24.49      7.22 o
  -7  13  20      341.09      321.35     18.18 o
  -6  13  20       46.67       32.39      5.63 o
  -5  13  20       44.18       61.91      7.21 o
  -4  13  20       21.12       13.50     12.09 o
  -3  13  20        9.44        1.38     11.49 o
  -2  13  20       56.72       45.79      8.20 o
  -1  13  20      203.61      217.48     18.24 o
   0  13  20        0.80        9.03      8.71 o
   1  13  20      203.40      220.40     11.75 o
   2  13  20       56.77       72.03      7.56 o
   3  13  20        9.45       -1.21      6.11 o
   4  13  20       21.15       27.26      8.53 o
   5  13  20       44.16       56.95      9.52 o
   6  13  20       46.70       38.57      6.92 o
   7  13  20      341.49      413.16     22.13 o
   8  13  20       22.05       14.42      6.58 o
  -6  14  20       37.40       32.11      6.60 o
  -5  14  20      137.18      126.74     16.16 o
  -4  14  20       67.22       75.00     11.57 o
  -3  14  20       28.90       34.24      9.12 o
  -2  14  20       10.96       12.52      8.23 o
  -1  14  20       17.65       29.23      9.09 o
   0  14  20       10.19       10.42     10.87 o
   1  14  20       17.66       19.28      9.78 o
   2  14  20       11.01        9.03      6.92 o
   3  14  20       28.90       35.42      8.10 o
   4  14  20       67.27       81.12      9.58 o
   5  14  20      137.17      147.59     11.42 o
   6  14  20       37.38       34.24      7.82 o
  -3  15  20      164.36      167.46     18.57 o
  -2  15  20       75.80       64.07     10.70 o
  -1  15  20        4.12       17.59      8.72 o
   0  15  20       10.32       14.71     11.48 o
   1  15  20        4.15       13.50     12.27 o
   2  15  20       75.71       80.89     15.58 o
   3  15  20      164.35      179.18     12.92 o
   0   1  21       66.44       62.33      2.10 o
   1   1  21       40.94       44.57      3.80 o
  -1   2  21      299.50      301.26      6.35 o
   0   2  21      266.99      287.36     10.48 o
   1   2  21      299.37      298.45      6.87 o
   2   2  21     1093.55     1102.70     20.66 o
  -2   3  21      246.80      227.83     10.63 o
  -1   3  21      111.83      108.04      3.31 o
   0   3  21      541.55      523.44      9.35 o
   1   3  21      111.99      110.43      4.11 o
   2   3  21      246.70      241.15     22.41 o
   3   3  21      125.83      116.63      7.83 o
  -3   4  21      115.64      109.72      4.63 o
  -2   4  21      104.01      102.45      3.42 o
  -1   4  21      783.88      767.29     13.27 o
   0   4  21       33.60       31.47      3.15 o
   1   4  21      783.80      790.39     30.22 o
   2   4  21      103.74       97.90      5.95 o
   3   4  21      115.65      116.75     20.76 o
   4   4  21       19.75       13.32      3.24 o
  -4   5  21       93.22       93.59      5.02 o
  -3   5  21      275.54      266.32      7.91 o
  -2   5  21      323.36      347.60      7.51 o
  -1   5  21      815.33      830.16     16.39 o
   0   5  21      765.88      739.99     14.26 o
   1   5  21      815.75      839.73     18.46 o
   2   5  21      323.74      323.78     20.40 o
   3   5  21      275.46      284.76     10.44 o
   4   5  21       93.22      102.16      5.75 o
   5   5  21       26.24       32.25      3.80 o
  -5   6  21      331.07      329.83     12.58 o
  -4   6  21       59.09       55.98      3.67 o
  -3   6  21      155.11      151.89      7.97 o
  -2   6  21      344.13      359.15      8.93 o
  -1   6  21      227.94      233.94      9.45 o
   0   6  21        8.24        8.00      2.96 o
   1   6  21      227.84      218.17     12.57 o
   2   6  21      344.08      372.95     13.85 o
   3   6  21      155.16      145.49      7.47 o
   4   6  21       59.13       51.14      5.13 o
   5   6  21      331.08      328.49     11.20 o
   6   6  21        2.68       -1.68      4.91 o
  -6   7  21      241.87      286.01     11.30 o
  -5   7  21      174.31      182.06     11.46 o
  -4   7  21        5.11        5.95      3.21 o
  -3   7  21       28.00       17.39      3.57 o
  -2   7  21       21.26       21.32      4.58 o
  -1   7  21      208.64      213.03      6.37 o
   0   7  21      244.27      235.68      8.12 o
   1   7  21      208.63      200.10      7.09 o
   2   7  21       21.22       13.77      4.13 o
   3   7  21       28.05       29.91      4.73 o
   4   7  21        5.11        6.24      4.45 o
   5   7  21      174.30      155.20      8.33 o
   6   7  21      241.95      257.47     11.11 o
   7   7  21       38.43       37.65      5.31 o
  -7   8  21       95.49       88.40      7.21 o
  -6   8  21      109.90      122.05      5.50 o
  -5   8  21       42.48       39.67      6.16 o
  -4   8  21       61.72       52.92      6.33 o
  -3   8  21       54.13       56.46      5.74 o
  -2   8  21      285.24      267.44     16.19 o
  -1   8  21      151.40      156.85     10.94 o
   0   8  21       68.49       55.93      4.13 o
   1   8  21      151.32      141.87      6.08 o
   2   8  21      285.15      269.93     10.58 o
   3   8  21       54.19       48.69      5.69 o
   4   8  21       61.68       45.79      6.20 o
   5   8  21       42.47       44.29      4.94 o
   6   8  21      109.85      119.61      7.30 o
   7   8  21       95.43       88.86      7.22 o
   8   8  21        0.80        4.42      6.24 o
  -8   9  21       54.50       67.90      8.16 o
  -7   9  21      412.21      409.93     21.14 o
  -6   9  21      192.11      190.83      7.14 o
  -5   9  21       49.18       57.36      4.95 o
  -4   9  21       18.27       12.33      4.60 o
  -3   9  21       64.50       59.90      6.97 o
  -2   9  21      458.79      508.65     24.00 o
  -1   9  21      301.62      322.66     11.89 o
   0   9  21      343.91      354.47     10.83 o
   1   9  21      301.86      294.40      9.57 o
   2   9  21      458.75      508.65     17.30 o
   3   9  21       64.49       54.36      5.30 o
   4   9  21       18.21       15.58      5.08 o
   5   9  21       49.14       55.47      6.26 o
   6   9  21      192.13      239.15     10.71 o
   7   9  21      412.31      452.80     22.12 o
   8   9  21       54.53       56.39      7.06 o
   9   9  21      245.96      228.92     10.85 o
  -9  10  21      199.77      218.56     11.71 o
  -8  10  21       43.98       45.79      6.37 o
  -7  10  21      100.10       89.75      5.76 o
  -6  10  21       48.57       45.05     16.15 o
  -5  10  21        7.14        7.52      3.57 o
  -4  10  21      263.69      251.45     14.57 o
  -3  10  21       14.99        9.49      7.16 o
  -2  10  21        2.42        0.77      9.67 o
  -1  10  21      277.48      284.54     22.34 o
   0  10  21      241.41      237.16      8.88 o
   1  10  21      277.60      265.07      9.67 o
   2  10  21        2.39       -1.45      5.11 o
   3  10  21       14.99       15.87      6.60 o
   4  10  21      263.76      280.59     12.01 o
   5  10  21        7.16       13.77      5.33 o
   6  10  21       48.52       42.03      6.09 o
   7  10  21      100.18       96.49      9.00 o
   8  10  21       43.99       26.74      5.75 o
   9  10  21      199.87      233.82     13.62 o
  10  10  21        5.80        7.82      5.33 o
 -10  11  21       24.62       29.49      6.18 o
  -9  11  21       50.04       81.12      8.91 o
  -8  11  21      202.27      195.79     10.39 o
  -7  11  21      106.89      119.87      8.13 o
  -6  11  21      112.01      126.74      8.63 o
  -5  11  21       97.59       86.09      6.66 o
  -4  11  21       88.37       84.04      5.89 o
  -3  11  21      164.61      186.54     13.51 o
  -2  11  21       30.10       40.91      9.49 o
  -1  11  21      227.02      249.98     14.08 o
   0  11  21      249.66      258.40     11.39 o
   1  11  21      226.93      255.79     14.33 o
   2  11  21       30.14       38.52      5.14 o
   3  11  21      164.67      178.19      9.58 o
   4  11  21       88.25       97.71      8.80 o
   5  11  21       97.47      118.25      9.69 o
   6  11  21      111.93      127.02      8.65 o
   7  11  21      106.88      113.20      8.69 o
   8  11  21      202.19      240.30     13.04 o
   9  11  21       49.91       51.30      6.92 o
  10  11  21       24.66       30.17      7.47 o
  -8  12  21      116.35       90.52      8.94 o
  -7  12  21       74.41       81.79      7.61 o
  -6  12  21      190.57      181.51     11.66 o
  -5  12  21      177.48      188.24     11.54 o
  -4  12  21       14.21       19.62      7.67 o
  -3  12  21        6.33       18.96     12.50 o
  -2  12  21      352.82      440.25     28.56 o
  -1  12  21       46.79       70.14     12.43 o
   0  12  21        0.20        3.35     12.23 o
   1  12  21       46.81       43.97      7.55 o
   2  12  21      352.67      399.24     18.87 o
   3  12  21        6.34        4.42      5.56 o
   4  12  21       14.25        4.42      7.18 o
   5  12  21      177.46      198.21     12.89 o
   6  12  21      190.69      190.63     11.62 o
   7  12  21       74.39       80.45      8.65 o
   8  12  21      116.44       99.67      8.65 o
  -7  13  21       19.88       13.96      5.54 o
  -6  13  21       23.92       18.64      4.59 o
  -5  13  21       59.24       61.71     13.41 o
  -4  13  21      154.17      176.55     19.39 o
  -3  13  21      171.03      188.92     18.03 o
  -2  13  21      220.87      249.59     21.11 o
  -1  13  21       26.84       23.75     12.66 o
   0  13  21      104.17      141.35     14.71 o
   1  13  21       26.86       20.17     17.56 o
   2  13  21      220.71      228.56     11.60 o
   3  13  21      171.04      188.58     10.87 o
   4  13  21      154.07      157.37      9.93 o
   5  13  21       59.18       68.09      7.76 o
   6  13  21       23.89       39.96      8.92 o
   7  13  21       19.87       16.56      5.94 o
  -4  14  21      203.93      199.95     19.59 o
  -3  14  21      109.84       85.63     13.06 o
  -2  14  21      120.06      126.47     12.52 o
  -1  14  21       18.83       20.62      8.77 o
   0  14  21       37.12       39.34     11.48 o
   1  14  21       18.85       23.88     12.58 o
   2  14  21      120.04      145.80     11.36 o
   3  14  21      109.71       96.01      9.46 o
   4  14  21      204.04      194.06     12.75 o
   5  14  21      138.60      139.00     11.66 o
   0   1  22        0.03        6.04      1.48 o
   1   1  22       94.00       83.17      2.86 o
  -1   2  22       95.21       78.26      4.77 o
   0   2  22      273.49      270.73      5.57 o
   1   2  22       95.21       78.58      4.80 o
   2   2  22        0.13        5.78      2.69 o
  -2   3  22       11.85        7.20      2.79 o
  -1   3  22       52.95       57.86      2.49 o
   0   3  22       13.31       14.23      2.68 o
   1   3  22       52.93       56.88      7.59 o
   2   3  22       11.88        7.45     12.33 o
   3   3  22      283.41      274.71     10.97 o
  -3   4  22       52.80       69.80      3.54 o
  -2   4  22      201.82      190.72      7.52 o
  -1   4  22       81.93       82.24     10.44 o
   0   4  22      245.42      247.68      6.43 o
   1   4  22       82.03       77.61      5.69 o
   2   4  22      201.65      218.93      9.52 o
   3   4  22       52.82       68.51      4.50 o
   4   4  22      915.29      923.96     30.09 o
  -4   5  22       62.39       59.52      8.13 o
  -3   5  22       93.67       83.10      7.12 o
  -2   5  22       17.68        4.51      4.21 o
  -1   5  22       60.64       62.73      3.81 o
   0   5  22       11.07        6.69      2.63 o
   1   5  22       60.54       56.83      3.94 o
   2   5  22       17.68       13.59      3.11 o
   3   5  22       93.56       84.72      5.69 o
   4   5  22       62.29       62.11      4.68 o
   5   5  22      655.00      598.21     20.57 o
  -5   6  22      146.33      163.95      7.93 o
  -4   6  22      177.00      181.33     17.83 o
  -3   6  22        5.23       10.16      2.84 o
  -2   6  22       17.95       17.23      2.53 o
  -1   6  22      121.62      106.75     11.04 o
   0   6  22       16.53        4.86      2.77 o
   1   6  22      121.52       98.58      5.43 o
   2   6  22       17.96       19.73      3.41 o
   3   6  22        5.28        3.67      4.13 o
   4   6  22      177.03      189.60      9.20 o
   5   6  22      146.30      148.80      6.95 o
   6   6  22        1.12        6.24      4.76 o
  -6   7  22      280.49      298.70     10.70 o
  -5   7  22       68.79       70.97      4.53 o
  -4   7  22       77.87       84.62      4.33 o
  -3   7  22      283.62      270.24      8.42 o
  -2   7  22      100.14       88.91      7.78 o
  -1   7  22       98.09      103.24      6.47 o
   0   7  22      146.54      158.39      6.16 o
   1   7  22       97.94      103.12      5.72 o
   2   7  22       99.94       91.92      5.94 o
   3   7  22      283.81      281.42      9.96 o
   4   7  22       77.91       85.40      6.63 o
   5   7  22       68.74       63.27      4.91 o
   6   7  22      280.49      295.72     11.49 o
   7   7  22      116.76      127.86      7.56 o
  -7   8  22        7.21       17.28      5.97 o
  -6   8  22       68.26       74.49     17.63 o
  -5   8  22       19.04       16.26      3.69 o
  -4   8  22      230.13      236.49      7.46 o
  -3   8  22      424.91      458.85     14.86 o
  -2   8  22       23.54       22.69     10.19 o
  -1   8  22       22.40       15.47      4.01 o
   0   8  22       25.87       18.11      4.39 o
   1   8  22       22.39       19.30      4.79 o
   2   8  22       23.58       26.02      3.85 o
   3   8  22      425.06      404.16     15.92 o
   4   8  22      230.27      246.86     10.88 o
   5   8  22       19.08       18.96      4.42 o
   6   8  22       68.22       74.57      5.56 o
   7   8  22        7.18        6.24      4.76 o
   8   8  22       15.51       23.75      5.31 o
  -8   9  22      207.86      205.28      9.09 o
  -7   9  22      181.87      182.20      8.33 o
  -6   9  22       62.06       57.10      6.33 o
  -5   9  22       13.21       15.16      4.30 o
  -4   9  22       31.60       29.15      9.34 o
  -3   9  22      135.93      135.98      7.98 o
  -2   9  22       73.37       73.71     11.05 o
  -1   9  22      198.03      188.80     12.89 o
   0   9  22      164.60      179.90      7.80 o
   1   9  22      197.84      198.02      8.31 o
   2   9  22       73.36       62.83      8.29 o
   3   9  22      135.86      148.20      8.43 o
   4   9  22       31.60       40.59      5.98 o
   5   9  22       13.19       14.71      6.17 o
   6   9  22       62.12       59.98      7.29 o
   7   9  22      181.83      182.52     11.04 o
   8   9  22      207.95      243.37     16.59 o
   9   9  22       87.02       82.47      7.87 o
  -9  10  22      205.23      220.03     11.74 o
  -8  10  22       36.41       36.60      6.44 o
  -7  10  22      245.76      251.61      9.73 o
  -6  10  22       86.71       89.22      5.45 o
  -5  10  22      109.81      106.01      9.70 o
  -4  10  22       45.13       50.02      6.01 o
  -3  10  22      356.58      390.84     22.99 o
  -2  10  22       18.26       30.44      8.88 o
  -1  10  22      125.98      136.00      7.24 o
   0  10  22       46.12       42.05      4.55 o
   1  10  22      126.08      141.11      6.90 o
   2  10  22       18.26       31.87     14.72 o
   3  10  22      356.67      366.76     13.74 o
   4  10  22       45.15       37.96      6.24 o
   5  10  22      109.77      122.87      9.87 o
   6  10  22       86.75      120.15      8.95 o
   7  10  22      245.90      259.86     13.96 o
   8  10  22       36.42       33.67      6.03 o
   9  10  22      205.14      216.74     13.48 o
  10  10  22        4.07        3.83      6.29 o
  -9  11  22       87.52       87.95      8.82 o
  -8  11  22       44.13       55.47      7.74 o
  -7  11  22       13.16       19.73      5.39 o
  -6  11  22       29.53       31.96      5.17 o
  -5  11  22       52.35       40.44     11.48 o
  -4  11  22       86.98       86.55     11.74 o
  -3  11  22      134.42      142.52     15.95 o
  -2  11  22       23.90       17.48     10.87 o
  -1  11  22       21.32       23.40      7.18 o
   0  11  22       37.70       42.42     15.13 o
   1  11  22       21.34       20.29     12.53 o
   2  11  22       23.90       32.16      7.80 o
   3  11  22      134.56      128.43      7.34 o
   4  11  22       86.90      109.28      8.54 o
   5  11  22       52.33       66.67      6.87 o
   6  11  22       29.49       40.59      7.73 o
   7  11  22       13.14       12.52      5.69 o
   8  11  22       44.07       46.30      8.08 o
   9  11  22       87.50       59.78      7.47 o
  -7  12  22       26.44       18.11      4.74 o
  -6  12  22       48.82       47.14      8.49 o
  -5  12  22       17.62       19.39      9.60 o
  -4  12  22        1.98       11.16      8.43 o
  -3  12  22       57.06       56.39     10.22 o
  -2  12  22        0.04       -2.75      9.31 o
  -1  12  22       51.93       57.32     14.23 o
   0  12  22        1.77       32.95     13.21 o
   1  12  22       51.87       64.67      8.95 o
   2  12  22        0.04       -7.84      7.84 o
   3  12  22       57.03       51.47      5.64 o
   4  12  22        1.97        0.31      4.78 o
   5  12  22       17.65       18.96      7.33 o
   6  12  22       48.83       32.11      9.40 o
   7  12  22       26.41       35.42      6.34 o
  -6  13  22       59.38       58.83     14.62 o
  -5  13  22      249.84      286.01     30.12 o
  -4  13  22        4.02       -7.47     12.38 o
  -3  13  22       17.37       40.44     12.75 o
  -2  13  22       13.93       12.26     11.79 o
  -1  13  22       84.03       89.34     13.56 o
   0  13  22      162.18      155.52     17.28 o
   1  13  22       84.01       95.77     13.07 o
   2  13  22       13.92       14.80      7.81 o
   3  13  22       17.35       19.73      7.15 o
   4  13  22        4.04        6.75      7.19 o
   5  13  22      249.85      246.08     17.08 o
   6  13  22       59.38       62.69      7.44 o
  -3  14  22      411.10      388.39     37.05 o
  -2  14  22        7.57       20.62     13.93 o
  -1  14  22      133.85      106.46     14.30 o
   0  14  22       55.73       65.26     14.79 o
   1  14  22      133.84      117.45     14.22 o
   2  14  22        7.56        0.77      5.54 o
   3  14  22      411.14      387.43     24.35 o
   0   1  23      353.42      350.23      6.66 o
   1   1  23        7.49        1.54      4.67 o
  -1   2  23      124.07      123.23      4.40 o
   0   2  23        8.88        8.10      4.65 o
   1   2  23      123.95      123.52      6.22 o
   2   2  23       73.80       66.42      4.81 o
  -2   3  23      112.98      117.07      9.47 o
  -1   3  23      193.88      201.29      5.94 o
   0   3  23      315.05      313.41      8.29 o
   1   3  23      193.97      214.77      7.35 o
   2   3  23      112.99      122.39     11.21 o
   3   3  23      259.70      290.34     10.06 o
  -3   4  23      143.91      134.16      5.12 o
  -2   4  23      407.01      402.15      9.64 o
  -1   4  23       39.34       45.38      3.99 o
   0   4  23        3.44       -1.70      3.53 o
   1   4  23       39.34       24.93      2.94 o
   2   4  23      407.04      411.15     14.05 o
   3   4  23      144.17      145.20      7.16 o
   4   4  23      258.46      233.44      7.83 o
  -4   5  23      168.51      171.88      6.23 o
  -3   5  23       16.76       21.38      2.62 o
  -2   5  23     1274.70     1292.62     34.47 o
  -1   5  23        6.94       -1.09      4.20 o
   0   5  23      148.59      147.81      5.38 o
   1   5  23        6.95       13.55      5.99 o
   2   5  23     1274.09     1342.81     43.53 o
   3   5  23       16.74       19.28      4.13 o
   4   5  23      168.66      166.81      7.99 o
   5   5  23      171.34      168.74      7.71 o
  -5   6  23      254.13      278.95      8.56 o
  -4   6  23      506.43      501.43     27.83 o
  -3   6  23      147.82      129.74     15.69 o
  -2   6  23       78.09       88.55     10.11 o
  -1   6  23      473.78      488.52     15.50 o
   0   6  23       40.13       38.34      5.68 o
   1   6  23      474.00      499.20     13.90 o
   2   6  23       78.17       77.16      4.66 o
   3   6  23      147.91      137.84      6.98 o
   4   6  23      506.39      521.56     17.52 o
   5   6  23      254.10      271.55     10.61 o
   6   6  23      113.21      116.64      6.15 o
  -6   7  23       19.08       25.11      4.02 o
  -5   7  23        9.60       11.45      3.33 o
  -4   7  23       78.39       77.05     12.83 o
  -3   7  23       77.76       82.31      6.25 o
  -2   7  23       10.72       18.15      6.47 o
  -1   7  23        8.57        4.34      6.71 o
   0   7  23       74.00       71.72      4.58 o
   1   7  23        8.55       13.27      3.90 o
   2   7  23       10.67        6.47      3.07 o
   3   7  23       77.64       76.94      5.43 o
   4   7  23       78.50       79.79      6.41 o
   5   7  23        9.60       10.42      4.64 o
   6   7  23       19.11       22.33      5.04 o
   7   7  23      148.18      139.88      7.32 o
  -7   8  23      420.56      421.59     22.17 o
  -6   8  23       64.74       60.50      5.27 o
  -5   8  23      105.40      113.44      6.18 o
  -4   8  23      198.66      194.68      7.70 o
  -3   8  23       12.83       16.53      4.73 o
  -2   8  23       24.57       15.00      7.96 o
  -1   8  23        0.36       -5.85      5.85 o
   0   8  23        8.12        4.83      8.00 o
   1   8  23        0.36       -3.53      3.53 o
   2   8  23       24.66       18.36      4.54 o
   3   8  23       12.80        9.80      5.82 o
   4   8  23      198.78      214.92     10.16 o
   5   8  23      105.42      113.20      8.16 o
   6   8  23       64.74       65.06      6.78 o
   7   8  23      420.51      421.76     18.29 o
   8   8  23      887.62     1059.47     40.27 o
  -8   9  23      249.38      236.72     10.22 o
  -7   9  23      134.61      137.54     16.04 o
  -6   9  23      167.45      172.53      8.05 o
  -5   9  23       92.04       94.36      8.10 o
  -4   9  23      151.85      151.71      7.38 o
  -3   9  23        2.97       13.50      9.55 o
  -2   9  23      140.90      135.24     13.81 o
  -1   9  23       30.09       19.76      6.32 o
   0   9  23       59.06       68.94      5.35 o
   1   9  23       30.00       29.38      8.95 o
   2   9  23      141.07      134.27      6.58 o
   3   9  23        2.98       -1.85      5.53 o
   4   9  23      151.86      151.83      9.15 o
   5   9  23       92.05       92.64      8.34 o
   6   9  23      167.54      178.52     11.57 o
   7   9  23      134.56      130.95      8.79 o
   8   9  23      249.51      242.99     13.12 o
   9   9  23       11.32       12.09      6.70 o
  -9  10  23       43.91       36.00      6.67 o
  -8  10  23       66.41       73.08     12.06 o
  -7  10  23       51.91       59.78      6.89 o
  -6  10  23        4.71        2.76      4.86 o
  -5  10  23      144.93      149.99     10.19 o
  -4  10  23      230.53      255.49     17.80 o
  -3  10  23       76.45       86.78     12.44 o
  -2  10  23       53.70       45.12     32.74 o
  -1  10  23       12.79       18.11      9.69 o
   0  10  23        0.00       -1.41      7.89 o
   1  10  23       12.81       18.21     10.96 o
   2  10  23       53.78       61.56      5.06 o
   3  10  23       76.33       69.37      5.64 o
   4  10  23      230.79      232.69     13.59 o
   5  10  23      144.90      157.37      9.93 o
   6  10  23        4.69       23.16      7.03 o
   7  10  23       51.91       58.08      7.73 o
   8  10  23       66.38       74.14      7.24 o
   9  10  23       43.94       34.68      7.58 o
  -8  11  23      126.15      118.53      9.15 o
  -7  11  23       14.07       33.67     11.48 o
  -6  11  23       22.47       29.10     10.27 o
  -5  11  23      101.81      124.53     12.15 o
  -4  11  23      252.94      279.77     18.63 o
  -3  11  23       17.27       16.07     12.11 o
  -2  11  23       25.93       20.51     11.20 o
  -1  11  23       46.15       52.56     10.41 o
   0  11  23      395.08      407.75     25.21 o
   1  11  23       46.13       47.52      5.63 o
   2  11  23       25.92       33.69      6.16 o
   3  11  23       17.27       13.20      4.90 o
   4  11  23      252.89      261.05     13.59 o
   5  11  23      101.71      112.94      8.68 o
   6  11  23       22.50       21.41      6.75 o
   7  11  23       14.09       23.52      7.81 o
   8  11  23      126.09      122.87     11.25 o
  -6  12  23       16.91       12.09      8.60 o
  -5  12  23       67.82       85.63     10.53 o
  -4  12  23      341.58      356.42     26.16 o
  -3  12  23       13.07        1.09      7.38 o
  -2  12  23      327.99      328.04     21.06 o
  -1  12  23       22.29       20.39      7.93 o
   0  12  23      111.95      106.71     10.22 o
   1  12  23       22.35       29.91      7.71 o
   2  12  23      327.92      359.69     18.76 o
   3  12  23       12.97       20.62      7.30 o
   4  12  23      341.69      361.10     18.81 o
   5  12  23       67.82       50.60      7.04 o
   6  12  23       16.92        7.68      6.58 o
  -4  13  23      153.19      205.95     22.01 o
  -3  13  23        9.22        7.96     10.55 o
  -2  13  23        1.47       11.66     11.49 o
  -1  13  23       63.46       74.14     11.72 o
   1  13  23       63.44       62.69      9.99 o
   2  13  23        1.46        1.99      6.43 o
   3  13  23        9.27        5.65      6.70 o
   4  13  23      153.14      163.95     13.62 o
   0   0  24       74.87       89.66      4.72 o
   0   1  24      453.87      480.91      9.84 o
   1   1  24      124.20      101.04      7.87 o
  -1   2  24      108.86      113.50     11.92 o
   0   2  24      346.28      344.66      8.49 o
   1   2  24      108.87      115.32      4.32 o
   2   2  24       34.42       30.21      3.04 o
  -2   3  24       49.49       45.67     10.37 o
  -1   3  24      113.95      112.59      5.26 o
   0   3  24       82.30       91.93      4.21 o
   1   3  24      113.95      108.39      4.09 o
   2   3  24       49.52       47.05      3.36 o
   3   3  24       46.66       40.71      3.32 o
  -3   4  24      510.94      561.66     16.06 o
  -2   4  24       13.95       14.49      8.36 o
  -1   4  24       14.29       23.84      4.26 o
   0   4  24      110.08       99.61      4.89 o
   1   4  24       14.23       15.98      4.37 o
   2   4  24       13.93       17.83      3.05 o
   3   4  24      511.07      574.26     20.16 o
   4   4  24       95.36      102.03      4.69 o
  -4   5  24       13.95       16.75      4.65 o
  -3   5  24       80.71       85.72      4.08 o
  -2   5  24      335.13      354.73     13.68 o
  -1   5  24       32.93       41.93      5.10 o
   0   5  24      500.10      533.07     22.72 o
   1   5  24       32.95       36.27      3.88 o
   2   5  24      335.13      339.75     33.70 o
   3   5  24       80.62       80.45      5.54 o
   4   5  24       13.96       14.52      3.49 o
   5   5  24      874.28      928.64     23.91 o
  -5   6  24       81.11       87.31     13.58 o
  -4   6  24      473.84      459.05     13.75 o
  -3   6  24      698.04      693.97     22.99 o
  -2   6  24       77.06       72.63      6.16 o
  -1   6  24       87.22       97.06      5.06 o
   0   6  24     1126.92     1165.02     33.11 o
   1   6  24       87.31       96.61      8.72 o
   2   6  24       77.07       71.55      5.15 o
   3   6  24      697.81      736.07     24.84 o
   4   6  24      474.03      465.52     16.55 o
   5   6  24       81.19       89.11      6.54 o
   6   6  24        7.11        4.12      4.42 o
  -6   7  24       51.25       49.17      4.77 o
  -5   7  24       18.20       15.12      3.89 o
  -4   7  24       57.52       64.56      6.30 o
  -3   7  24      302.23      307.72     11.48 o
  -2   7  24      154.93      141.30      7.38 o
  -1   7  24       64.90       51.84     13.41 o
   0   7  24       45.07       42.63      4.98 o
   1   7  24       65.06       67.95      4.84 o
   2   7  24      154.65      148.08      6.19 o
   3   7  24      302.35      327.60     12.09 o
   4   7  24       57.57       53.09      5.23 o
   5   7  24       18.25       15.18      4.44 o
   6   7  24       51.19       47.66      5.30 o
   7   7  24      309.11      284.34     14.60 o
  -7   8  24      163.94      194.09     14.26 o
  -6   8  24      155.39      164.72      7.69 o
  -5   8  24       56.28       54.60      8.82 o
  -4   8  24       60.54       66.45      9.52 o
  -3   8  24       28.63       17.94      6.39 o
  -2   8  24       10.34       17.28      8.43 o
  -1   8  24      197.09      210.72     10.63 o
   0   8  24       14.08       18.56      4.34 o
   1   8  24      197.27      199.82     12.40 o
   2   8  24       10.31       21.10      5.51 o
   3   8  24       28.65       38.88      6.32 o
   4   8  24       60.57       63.27      7.09 o
   5   8  24       56.26       66.47      8.48 o
   6   8  24      155.53      164.59      9.84 o
   7   8  24      164.00      165.87     10.51 o
   8   8  24        0.12        1.21      3.72 o
  -8   9  24       24.97       25.14      4.15 o
  -7   9  24       36.61       38.96      5.16 o
  -6   9  24      182.38      186.09     10.24 o
  -5   9  24        1.02       -1.44      5.64 o
  -4   9  24       15.01        9.54      5.16 o
  -3   9  24       99.96      113.46     10.55 o
  -2   9  24       26.01       43.97      8.37 o
  -1   9  24      156.16      157.29      8.88 o
   0   9  24        1.14        3.42      5.63 o
   1   9  24      156.34      160.72      8.00 o
   2   9  24       25.93       36.40      5.98 o
   3   9  24       99.92       99.49      6.48 o
   4   9  24       15.04        8.23      6.11 o
   5   9  24        1.02       -3.96      7.19 o
   6   9  24      182.32      200.30     11.20 o
   7   9  24       36.61       38.57      5.68 o
   8   9  24       24.97       15.58      6.24 o
   9   9  24       40.91       49.04      5.89 o
  -8  10  24       70.40       50.95      6.18 o
  -7  10  24       59.25       57.52     10.13 o
  -6  10  24       11.91       10.45      5.37 o
  -5  10  24        7.09        3.08      4.53 o
  -4  10  24       10.85       32.95     11.94 o
  -3  10  24      221.99      233.44     17.00 o
  -2  10  24      123.69      116.11     10.93 o
  -1  10  24       87.08       84.27     11.36 o
   0  10  24       41.68       44.70      7.77 o
   1  10  24       87.22       99.51     11.17 o
   2  10  24      123.65      107.10      6.90 o
   3  10  24      222.01      254.46     10.62 o
   4  10  24       10.85       19.28      5.65 o
   5  10  24        7.12        2.43      5.17 o
   6  10  24       11.90       27.26      7.24 o
   7  10  24       59.20       73.30      9.11 o
   8  10  24       70.44       67.68      7.73 o
  -7  11  24       43.18       47.83     10.44 o
  -6  11  24      182.88      207.37     17.46 o
  -5  11  24       70.97       58.83      9.11 o
  -4  11  24      142.77      147.90     11.43 o
  -3  11  24       33.11       25.97      8.71 o
  -2  11  24       21.19       34.10      7.65 o
  -1  11  24      138.31      143.41     12.73 o
   0  11  24       69.63       80.15      7.56 o
   1  11  24      138.27      129.82      7.38 o
   2  11  24       21.20       19.66      4.91 o
   3  11  24       33.12       36.47      6.95 o
   4  11  24      142.90      148.28     27.03 o
   5  11  24       70.94       75.64      7.53 o
   6  11  24      182.78      187.22     14.89 o
   7  11  24       43.20       58.27      8.88 o
  -5  12  24       33.73       34.39     10.01 o
  -4  12  24       22.33       28.30     11.59 o
  -3  12  24       65.96       69.73     13.64 o
  -1  12  24       31.27       31.68     10.87 o
   0  12  24        7.29       -2.28     10.53 o
   1  12  24       31.29       43.80     11.46 o
   2  12  24       30.90       44.46      7.25 o
   3  12  24       65.94       64.07      7.13 o
   4  12  24       22.28       25.73      8.16 o
   5  12  24       33.71       37.35      8.62 o
  -1  13  24       38.94       31.82      8.94 o
   0  13  24        6.14       15.29     11.60 o
   1  13  24       38.95       25.10     11.16 o
   0   1  25       44.02       44.71     10.14 o
   1   1  25        0.01        1.48      2.01 o
  -1   2  25      123.04      106.78      7.13 o
   0   2  25      514.01      547.27     24.22 o
   1   2  25      123.00      120.83      4.51 o
   2   2  25      108.45      117.36      8.06 o
  -2   3  25        2.77        0.03      3.66 o
  -1   3  25      401.71      415.32     13.75 o
   0   3  25      323.18      355.98      8.41 o
   1   3  25      401.65      427.63     10.49 o
   2   3  25        2.77        5.64      4.91 o
   3   3  25      210.50      218.22     17.06 o
  -3   4  25      161.20      151.02      7.92 o
  -2   4  25       59.43       57.72     11.72 o
  -1   4  25       45.28       49.17      4.71 o
   0   4  25      118.73      113.56      7.38 o
   1   4  25       45.37       40.02     11.95 o
   2   4  25       59.60       51.56      4.91 o
   3   4  25      161.02      159.62      6.51 o
   4   4  25      149.31      147.16      6.83 o
  -4   5  25      150.07      136.75     13.80 o
  -3   5  25        1.11        0.86      4.59 o
  -2   5  25       79.71       79.78      8.30 o
  -1   5  25      237.70      250.85     27.12 o
   0   5  25       13.32       13.97     11.10 o
   1   5  25      237.44      255.88      8.17 o
   2   5  25       79.60       80.23      9.05 o
   3   5  25        1.11        3.54      4.29 o
   4   5  25      149.87      149.54      8.39 o
   5   5  25      564.17      536.56     15.41 o
  -5   6  25        7.55       -4.88      6.73 o
  -4   6  25       40.48       41.85      9.37 o
  -3   6  25      220.07      241.84     10.33 o
  -2   6  25      240.84      239.65     10.63 o
  -1   6  25      147.86      167.82      8.67 o
   0   6  25        0.03        0.52      6.51 o
   1   6  25      147.82      148.68      6.52 o
   2   6  25      240.94      246.13     32.34 o
   3   6  25      220.07      243.75     10.42 o
   4   6  25       40.42       36.30      5.07 o
   5   6  25        7.56        5.65      4.76 o
   6   6  25      184.12      197.89     13.20 o
  -6   7  25       34.85       39.46      4.51 o
  -5   7  25      176.45      185.34     11.78 o
  -4   7  25       59.04       60.76     15.00 o
  -3   7  25      123.78      140.37      8.93 o
  -2   7  25       22.26       22.76      7.03 o
  -1   7  25      352.96      387.32     15.29 o
   0   7  25        2.58        4.81      7.74 o
   1   7  25      352.98      378.48     12.01 o
   2   7  25       22.26       27.62      5.04 o
   3   7  25      123.70      129.57      6.35 o
   4   7  25       59.07       66.06      6.43 o
   5   7  25      176.55      161.12      8.80 o
   6   7  25       34.91       24.49      5.39 o
   7   7  25      149.78      159.42      7.27 o
  -7   8  25        2.71        2.68      4.83 o
  -6   8  25       14.23       21.83      7.11 o
  -5   8  25        8.35        3.94      6.89 o
  -4   8  25       19.60       30.03      7.43 o
  -3   8  25       50.24       49.97      7.64 o
  -2   8  25      146.62      124.80     11.89 o
  -1   8  25       82.33       88.59      8.29 o
   0   8  25        2.89        4.13      5.20 o
   1   8  25       82.37       70.16      5.71 o
   2   8  25      146.74      134.52      9.21 o
   3   8  25       50.30       54.76      6.44 o
   4   8  25       19.58       30.17      5.57 o
   5   8  25        8.36       17.28      5.97 o
   6   8  25       14.20       13.13      4.76 o
   7   8  25        2.71       16.67      4.85 o
   8   8  25        1.26        2.08      4.46 o
  -8   9  25       30.14       24.49     10.41 o
  -7   9  25      130.49      137.31      9.63 o
  -6   9  25       51.65       60.88     13.45 o
  -5   9  25      156.47      178.38     11.59 o
  -4   9  25       81.03       85.83     12.61 o
  -3   9  25      249.31      242.61     18.50 o
  -2   9  25      121.45      126.47     12.80 o
  -1   9  25      186.70      195.44     14.19 o
   0   9  25       33.55       47.33      6.41 o
   1   9  25      186.50      189.77      8.94 o
   2   9  25      121.51      128.09      7.70 o
   3   9  25      249.36      267.52     10.38 o
   4   9  25       81.05       75.85      7.76 o
   5   9  25      156.45      155.20     10.18 o
   6   9  25       51.69       59.60      6.87 o
   7   9  25      130.42      126.47      9.46 o
   8   9  25       30.12       21.98      6.26 o
  -7  10  25       51.01       35.26      9.11 o
  -6  10  25      270.30      241.83     17.31 o
  -5  10  25       90.49       84.93     21.95 o
  -4  10  25       48.86       40.76      9.64 o
  -3  10  25      156.85      165.54     12.73 o
  -2  10  25       60.86       62.69      8.82 o
  -1  10  25       82.76       88.86     11.43 o
   0  10  25       38.86       34.37      6.04 o
   1  10  25       82.82       93.08     15.89 o
   2  10  25       60.89       71.99      7.02 o
   3  10  25      156.99      186.38      9.71 o
   4  10  25       48.83       52.28      5.83 o
   5  10  25       90.51       74.14      7.45 o
   6  10  25      270.33      261.05     12.40 o
   7  10  25       51.06       39.81      6.09 o
  -5  11  25       43.35       45.29      9.15 o
  -3  11  25      156.96      175.55     16.71 o
  -2  11  25        3.93      -11.30     11.30 o
  -1  11  25       13.73       16.97     10.91 o
   0  11  25        1.91        8.89     11.36 o
   1  11  25       13.71       16.36      8.69 o
   2  11  25        3.93        7.34      4.51 o
   3  11  25      156.98      136.09      7.78 o
   4  11  25       91.46       78.06     10.92 o
   5  11  25       43.41       51.49      8.69 o
  -2  12  25       83.73       96.24     13.84 o
  -1  12  25      101.55      107.23     11.79 o
   0  12  25       11.40       10.99      7.62 o
   1  12  25      101.52       92.87      9.78 o
   2  12  25       83.79       93.84     10.07 o
   0   1  26        3.16        6.65      4.00 o
   1   1  26      114.91      132.45      5.63 o
  -1   2  26      251.16      241.65     25.09 o
   0   2  26      667.94      746.95     18.36 o
   1   2  26      251.46      254.15      7.11 o
   2   2  26       75.61       78.44      5.17 o
  -2   3  26      188.06      187.69      7.28 o
  -1   3  26      155.63      174.74      6.98 o
   0   3  26      259.53      251.30      7.31 o
   1   3  26      155.69      180.16     17.85 o
   2   3  26      187.96      186.35      9.34 o
   3   3  26      123.15      117.45      6.50 o
  -3   4  26      100.61      105.79      7.27 o
  -2   4  26        8.25        3.34      4.20 o
  -1   4  26      103.79       96.74      5.51 o
   0   4  26      236.77      235.02      8.67 o
   1   4  26      103.69       96.91      4.61 o
   2   4  26        8.23        2.24      7.12 o
   3   4  26      100.60       96.44      4.89 o
   4   4  26      290.69      289.12     12.12 o
  -4   5  26       73.36       91.46      7.02 o
  -3   5  26      575.89      579.55     18.83 o
  -2   5  26       25.74       21.68      5.87 o
  -1   5  26      123.92      118.00      6.64 o
   0   5  26       11.73       16.17      3.90 o
   1   5  26      124.01      134.01      5.83 o
   2   5  26       25.74       18.22      4.68 o
   3   5  26      576.01      637.08     19.47 o
   4   5  26       73.42       76.53      4.87 o
   5   5  26        2.43       -0.61      4.73 o
  -5   6  26       69.27       68.61      7.50 o
  -4   6  26       70.77       83.96      6.92 o
  -3   6  26       14.21       10.24     11.13 o
  -2   6  26       22.68       26.70      5.98 o
  -1   6  26       60.21       66.84      7.68 o
   0   6  26      159.97      182.32      8.80 o
   1   6  26       60.30       60.85      4.94 o
   2   6  26       22.72       21.44      5.20 o
   3   6  26       14.20       14.97      3.78 o
   4   6  26       70.70       63.09      5.89 o
   5   6  26       69.25       63.10      6.87 o
   6   6  26        3.66        0.63      6.27 o
  -6   7  26      264.02      295.41     13.52 o
  -5   7  26      443.58      418.58     27.36 o
  -4   7  26      100.79      102.27      9.88 o
  -3   7  26       33.49       27.70      8.75 o
  -2   7  26      136.22      135.24     10.65 o
  -1   7  26      202.19      210.70      9.78 o
   0   7  26       25.44       33.47      6.99 o
   1   7  26      202.00      221.10      8.85 o
   2   7  26      136.30      142.76      6.98 o
   3   7  26       33.61       46.19      7.87 o
   4   7  26      100.78      105.44      7.88 o
   5   7  26      443.56      435.59     22.73 o
   6   7  26      264.07      267.62     11.52 o
   7   7  26       74.39       74.28      8.36 o
  -7   8  26      122.13      105.80      9.75 o
  -6   8  26       98.42       97.81     14.36 o
  -5   8  26       48.65       71.28     12.29 o
  -4   8  26      154.58      138.20      8.11 o
  -3   8  26       57.88       56.33      6.56 o
  -2   8  26       32.40       39.18      9.60 o
  -1   8  26       27.56       20.51      8.74 o
   0   8  26       21.89       18.83      6.21 o
   1   8  26       27.58       24.16      5.41 o
   2   8  26       32.43       21.66     12.91 o
   3   8  26       57.86       61.35     23.30 o
   4   8  26      154.74      154.28      8.91 o
   5   8  26       48.68       43.31      5.86 o
   6   8  26       98.41       99.42      7.41 o
   7   8  26      122.29      112.56     13.20 o
   8   8  26       73.43       77.81     13.53 o
  -7   9  26       76.20       72.24     11.77 o
  -6   9  26      150.37      158.06     10.42 o
  -5   9  26       13.47       17.59      8.59 o
  -4   9  26      314.64      316.21     17.88 o
  -3   9  26       38.03       46.47     10.96 o
  -2   9  26        7.32       -4.42      6.09 o
  -1   9  26       59.30       53.28      7.94 o
   0   9  26        0.03       -2.09      5.51 o
   1   9  26       59.36       53.55      5.86 o
   2   9  26        7.32        9.27      5.27 o
   3   9  26       38.04       33.87      9.40 o
   4   9  26      314.70      314.23     12.92 o
   5   9  26       13.48        9.34      4.76 o
   6   9  26      150.34      157.06     10.55 o
   7   9  26       76.25       60.36      7.68 o
  -5  10  26       17.22       10.42     10.70 o
  -4  10  26       10.34       19.18     11.60 o
  -3  10  26       16.62       19.73     11.20 o
  -2  10  26       38.20       29.49     11.95 o
  -1  10  26      177.68      181.51     17.34 o
   0  10  26       13.04       13.94      6.22 o
   1  10  26      177.80      165.03      8.78 o
   2  10  26       38.20       42.09      6.02 o
   3  10  26       16.61       20.63      7.30 o
   4  10  26       10.34       16.96      5.33 o
   5  10  26       17.21       20.51      5.83 o
  -3  11  26        1.02       -1.09     11.05 o
  -2  11  26       65.86       69.73     13.42 o
  -1  11  26       23.77       25.22      8.83 o
   0  11  26       57.40       37.80      8.68 o
   1  11  26       23.75       19.94     10.39 o
   2  11  26       65.92       58.08      6.98 o
   3  11  26        1.02        1.68      5.37 o
   0   1  27      245.02      252.34     11.00 o
   1   1  27      136.48      140.05      6.01 o
  -1   2  27      255.75      261.23      7.39 o
   0   2  27        8.80        7.73      3.10 o
   1   2  27      255.73      271.71      8.88 o
   2   2  27      241.24      247.14      8.69 o
  -2   3  27      243.18      258.09     16.22 o
  -1   3  27       67.15       71.91      4.63 o
   0   3  27       76.58       81.01      8.92 o
   1   3  27       67.10       71.41      5.83 o
   2   3  27      243.11      244.40      9.83 o
   3   3  27      231.47      246.51      9.29 o
  -3   4  27      921.16     1045.38     30.75 o
  -2   4  27       15.32        4.44      4.91 o
  -1   4  27       67.42       73.57      4.67 o
   0   4  27      110.17      116.61      6.23 o
   1   4  27       67.41       64.64      4.12 o
   2   4  27       15.28       18.35      3.66 o
   3   4  27      921.11      981.02     27.09 o
   4   4  27        2.11        1.05      6.00 o
  -4   5  27       17.69       27.87      7.97 o
  -3   5  27      194.51      186.97     10.15 o
  -2   5  27      377.43      365.09     12.68 o
  -1   5  27       11.39        2.88      5.18 o
   0   5  27       64.21       71.40      6.96 o
   1   5  27       11.41       14.75      3.85 o
   2   5  27      377.87      390.62     10.72 o
   3   5  27      194.42      186.79      7.37 o
   4   5  27       17.65       23.95      9.57 o
   5   5  27      111.93       97.18      7.32 o
  -5   6  27       89.92       90.27     15.94 o
  -4   6  27      117.00      116.30      8.98 o
  -3   6  27      120.97      110.07      9.83 o
  -2   6  27      126.89      131.18     12.99 o
  -1   6  27      192.80      207.31     11.01 o
   0   6  27       24.22       37.11     18.80 o
   1   6  27      192.73      187.47     14.58 o
   2   6  27      126.90      130.99      6.34 o
   3   6  27      120.92      117.31      6.54 o
   4   6  27      117.08      117.38      6.67 o
   5   6  27       89.93       90.77      7.81 o
   6   6  27      129.53      106.10     15.91 o
  -6   7  27       29.16       19.73      7.90 o
  -5   7  27       39.10       43.04      5.89 o
  -4   7  27      367.53      341.83     15.24 o
  -3   7  27      161.92      170.72     13.21 o
  -2   7  27       99.45      103.66     10.58 o
  -1   7  27      101.68       97.47      8.56 o
   0   7  27       71.20       56.72      6.37 o
   1   7  27      101.79      111.24      6.81 o
   2   7  27       99.34      104.54     19.42 o
   3   7  27      161.90      158.41      7.60 o
   4   7  27      367.54      364.33     16.17 o
   5   7  27       39.03       44.09      7.01 o
   6   7  27       29.15       28.58      6.15 o
   7   7  27        1.36       -4.73      6.80 o
  -6   8  27       15.84       15.43      5.67 o
  -5   8  27       20.43       27.86     14.26 o
  -4   8  27       73.17       78.69      7.43 o
  -3   8  27       33.56       24.49      9.18 o
  -2   8  27      138.89      139.29     13.44 o
  -1   8  27      207.49      190.97     14.71 o
   0   8  27       68.75       82.95      8.17 o
   1   8  27      207.35      219.94      9.14 o
   2   8  27      138.95      135.87      7.48 o
   3   8  27       33.58       26.71      4.58 o
   4   8  27       73.19       77.35     17.56 o
   5   8  27       20.50       29.49      5.23 o
   6   8  27       15.81        7.68      7.96 o
  -5   9  27       16.13        6.12     10.22 o
  -4   9  27       58.39       51.84      8.19 o
  -3   9  27      293.65      260.25     19.56 o
  -2   9  27      247.93      241.44     18.08 o
  -1   9  27       20.58       19.62      8.54 o
   0   9  27       38.32       48.45     25.97 o
   1   9  27       20.57       20.39      4.35 o
   2   9  27      247.85      260.99     11.76 o
   3   9  27      293.79      284.10     13.71 o
   4   9  27       58.37       42.87      5.48 o
   5   9  27       16.16       10.84      5.54 o
  -3  10  27       38.15       37.80      9.12 o
  -2  10  27       85.57       96.49     10.70 o
  -1  10  27       99.62      101.66     12.47 o
   0  10  27       23.07       36.00      8.91 o
   1  10  27       99.70       89.17      7.17 o
   2  10  27       85.61       85.40      8.92 o
   3  10  27       38.19       34.10      6.21 o
   0   0  28       19.93       23.52      8.75 o
   0   1  28      179.27      222.97     10.71 o
   1   1  28       19.63       10.74      5.85 o
  -1   2  28       68.57       75.21      7.73 o
   0   2  28       22.30       31.41      6.11 o
   1   2  28       68.57       71.40      8.36 o
   2   2  28      127.16      139.26     14.68 o
  -2   3  28      108.10      125.33      8.75 o
  -1   3  28       31.97       32.87      4.46 o
   0   3  28        1.23        3.35      6.70 o
   1   3  28       31.89       36.95      5.47 o
   2   3  28      108.11      130.10     12.42 o
   3   3  28        3.23        7.98      5.03 o
  -3   4  28      102.02      109.77     10.10 o
  -2   4  28       27.99       30.42      5.12 o
  -1   4  28      135.70      146.91     11.65 o
   0   4  28       18.70       32.11      4.25 o
   1   4  28      135.66      145.39      7.31 o
   2   4  28       27.93       41.75      6.57 o
   3   4  28      102.04      110.92      7.36 o
   4   4  28      109.07      106.23      7.78 o
  -4   5  28       16.36       20.67     11.80 o
  -3   5  28      154.49      142.39      8.15 o
  -2   5  28      255.18      252.05     14.00 o
  -1   5  28       57.26       82.47      8.54 o
   0   5  28        0.64       -0.31      4.99 o
   1   5  28       57.21       64.98      5.39 o
   2   5  28      255.20      270.73     12.27 o
   3   5  28      154.53      165.43      8.49 o
   4   5  28       16.37       27.46      5.59 o
   5   5  28        5.46        3.98     14.77 o
  -5   6  28        7.12       12.84     11.39 o
  -4   6  28       20.69       14.58      5.98 o
  -3   6  28       28.09       14.15      7.05 o
  -2   6  28       43.04       50.25      8.77 o
  -1   6  28       13.25       21.52      7.22 o
   0   6  28       28.77       31.89      6.64 o
   1   6  28       13.29       19.36      4.35 o
   2   6  28       43.01       29.44      4.48 o
   3   6  28       28.10       35.17      6.24 o
   4   6  28       20.72       19.54      7.38 o
   5   6  28        7.12       14.50      6.53 o
   6   6  28       52.52       61.71     16.24 o
  -6   7  28        5.80       -6.44      6.44 o
  -5   7  28       22.64       13.43      6.15 o
  -4   7  28      119.46      101.43      8.51 o
  -3   7  28       33.05       32.01      5.22 o
  -2   7  28      273.65      294.45     21.23 o
  -1   7  28       46.39       21.52      8.26 o
   0   7  28        0.31       -1.37      4.99 o
   1   7  28       46.40       41.99      5.28 o
   2   7  28      273.83      273.31     11.89 o
   3   7  28       33.06       37.64      4.70 o
   4   7  28      119.38      105.70     16.12 o
   5   7  28       22.67       18.07      6.23 o
   6   7  28        5.82       14.52     10.74 o
  -5   8  28       10.00       26.49      9.93 o
  -4   8  28      174.43      146.10     10.45 o
  -3   8  28        5.01       20.17      9.44 o
  -2   8  28       46.20       54.36     10.94 o
  -1   8  28       76.95       74.78      8.56 o
   0   8  28       37.51       34.59     11.95 o
   1   8  28       76.91       89.33      7.89 o
   2   8  28       46.13       47.27     14.33 o
   3   8  28        5.01       -4.84      4.84 o
   4   8  28      174.37      159.70      9.31 o
   5   8  28       10.02        9.34      8.10 o
  -3   9  28       39.94       45.29      9.99 o
  -2   9  28       87.00       82.91     10.36 o
  -1   9  28       32.38       27.52      8.57 o
   0   9  28      158.92      167.14     19.19 o
   1   9  28       32.39       22.45      6.21 o
   2   9  28       87.01       92.64      8.10 o
   3   9  28       39.86       31.82      5.86 o
   0   1  29      261.46      290.64     12.23 o
   1   1  29      198.58      187.55     10.84 o
  -1   2  29      163.57      166.81      9.90 o
   0   2  29        9.26        8.23      7.45 o
   1   2  29      163.51      175.89      9.18 o
   2   2  29       12.24       19.39     11.00 o
  -2   3  29       92.84      103.34      6.98 o
  -1   3  29        2.40       -5.36      6.58 o
   0   3  29      122.39      146.09     11.37 o
   1   3  29        2.39       -1.99      7.96 o
   2   3  29       92.86      114.09      7.49 o
   3   3  29      228.84      244.20     16.58 o
  -3   4  29      100.64      115.58      7.38 o
  -2   4  29      235.93      232.83     10.24 o
  -1   4  29        0.82       -1.58      6.73 o
   0   4  29       62.59       67.90      8.16 o
   1   4  29        0.82        0.90      7.15 o
   2   4  29      235.89      250.88     15.67 o
   3   4  29      100.50      108.05      7.36 o
   4   4  29       59.27       61.75      6.47 o
  -4   5  29       94.07       70.77     10.57 o
  -3   5  29      119.57       97.03      8.94 o
  -2   5  29       65.69       77.56      5.85 o
  -1   5  29       55.44       61.75      9.06 o
   0   5  29      159.65      164.90     10.48 o
   1   5  29       55.50       62.11      9.17 o
   2   5  29       65.67       82.61     14.46 o
   3   5  29      119.50      120.14      9.07 o
   4   5  29       93.92       92.02     13.04 o
   5   5  29       27.82       32.29      5.27 o
  -5   6  29      179.00      151.52     15.23 o
  -4   6  29      232.77      221.45     12.62 o
  -3   6  29      161.62      138.77      8.95 o
  -2   6  29      136.06      155.20     16.33 o
  -1   6  29       19.25        7.96      6.70 o
   0   6  29        4.28       -0.43      6.33 o
   1   6  29       19.26       18.33      5.79 o
   2   6  29      136.03      143.48      8.97 o
   3   6  29      161.74      143.29     10.92 o
   4   6  29      232.80      217.07     11.36 o
   5   6  29      179.03      216.74     19.30 o
  -3   7  29      107.58       63.87     11.08 o
  -2   7  29       33.40       44.46      8.74 o
  -1   7  29       38.42       43.48      9.46 o
   0   7  29        0.03       -0.76      9.11 o
   1   7  29       38.45       35.43     13.92 o
   2   7  29       33.46       18.25      4.97 o
   3   7  29      107.60       84.66      6.67 o
   4   7  29       28.53       25.10      9.17 o
  -2   8  29      158.88      124.25     14.89 o
  -1   8  29       21.29       17.91      7.01 o
   0   8  29       10.19        5.36      7.96 o
   1   8  29       21.29       28.44      7.65 o
   2   8  29      158.78      150.91     11.86 o
   0   1  30       24.92       36.15      7.15 o
   1   1  30        1.10       -2.91      6.43 o
  -1   2  30      244.74      232.69     13.59 o
   0   2  30      486.76      562.46     23.48 o
   1   2  30      244.71      256.67     13.09 o
   2   2  30        8.05       -1.38      9.34 o
  -2   3  30      559.76      575.44     26.71 o
  -1   3  30       41.29       49.56     12.01 o
   0   3  30       42.57       65.46     10.01 o
   1   3  30       41.31       59.60      8.40 o
   2   3  30      559.79      571.89     23.66 o
   3   3  30      169.88      154.59     12.00 o
  -3   4  30       82.58       79.65      6.92 o
  -2   4  30        0.17       14.23      7.38 o
  -1   4  30       31.33       27.00      8.88 o
   0   4  30       57.69       64.07      9.70 o
   1   4  30       31.40       34.39      7.39 o
   2   4  30        0.17        8.23      7.96 o
   3   4  30       82.56       83.98     12.99 o
   4   4  30      463.64      451.64     17.04 o
  -4   5  30       78.16       75.43      9.89 o
  -3   5  30        4.56        5.29      6.35 o
  -2   5  30       58.19       61.91     10.75 o
  -1   5  30      336.16      329.83     25.62 o
   0   5  30       12.49        4.58      6.09 o
   1   5  30      336.17      329.83     17.97 o
   2   5  30       58.21       50.52      6.26 o
   3   5  30        4.55       -0.59      5.65 o
   4   5  30       78.09       63.27      9.24 o
  -3   6  30      158.53      141.35     16.18 o
  -2   6  30       14.70       26.23      7.85 o
  -1   6  30        7.56       -5.36      6.75 o
   0   6  30        1.22       -8.60      8.60 o
   1   6  30        7.54        8.23      9.31 o
   2   6  30       14.65       -5.65      8.59 o
   3   6  30      158.71      169.71     12.89 o
   0   1  31       39.78       36.75     10.19 o
   1   1  31        0.17       -5.94      7.18 o
  -1   2  31       51.14       44.46     13.53 o
   0   2  31       11.26       13.50     10.91 o
   1   2  31       51.19       27.52      8.43 o
   2   2  31      165.05      168.10     12.50 o
   1   3  31      213.59      209.87     18.64 o
 
